# Supplementary material for: A methodological framework for deriving the German food-based dietary guidelines 2024: Food groups, nutrient goals, and objective functions
Source: PLoS One. 2025 Mar 12;20(3):e0313347. doi: 10.1371/journal.pone.0313347 (PMC11903038; doi:10.1371/journal.pone.0313347)
Supplement: S1 Table — (XLSX) [file pone.0313347.s001.xlsx]

## Sheet: S1 Whole grain classification
S1 Table: Classification of whole grain and refined grain on all levels of FoodEx2
Decision variable				According FoodEx2 food groups and levels
Food group FoodEx2 name	Food group FoodEx2 code	FBDG group	Level	Level 1 FoodEx2 group	Level 1 FoodEx2 code	Level 2 FoodEx2 group	Level 2 FoodEx2 code	Level 3 FoodEx2 group	Level 3 FoodEx2 code	Level 4 FoodEx2 group	Level 4 FoodEx2 code	Level 5 FoodEx2 group	Level 5 FoodEx2 code	Level 6 FoodEx2 group	Level 6 FoodEx2 code	Level 7 FoodEx2 group	Level 7 FoodEx2 code
Grains and grain-based products	A000J	Refined grain	L1	Grains and grain-based products	A000J	Grains and grain-based products	A000J	Grains and grain-based products	A000J	Grains and grain-based products	A000J	Grains and grain-based products	A000J	Grains and grain-based products	A000J	Grains and grain-based products	A000J
Grains and grain-based products	A000J	Refined grain	L2	Grains and grain-based products	A000J	Grains and grain-based products	A000J	Grains and grain-based products	A000J	Grains and grain-based products	A000J	Grains and grain-based products	A000J	Grains and grain-based products	A000J	Grains and grain-based products	A000J
Pasta, doughs and similar products	A04QT	Refined grain	L2	Grains and grain-based products	A000J	Pasta, doughs and similar products	A04QT	Pasta, doughs and similar products	A04QT	Pasta, doughs and similar products	A04QT	Pasta, doughs and similar products	A04QT	Pasta, doughs and similar products	A04QT	Pasta, doughs and similar products	A04QT
Breakfast cereals	A00CV	Refined grain	L2	Grains and grain-based products	A000J	Breakfast cereals	A00CV	Breakfast cereals	A00CV	Breakfast cereals	A00CV	Breakfast cereals	A00CV	Breakfast cereals	A00CV	Breakfast cereals	A00CV
Bread and similar products	A004V	Refined grain	L2	Grains and grain-based products	A000J	Bread and similar products	A004V	Bread and similar products	A004V	Bread and similar products	A004V	Bread and similar products	A004V	Bread and similar products	A004V	Bread and similar products	A004V
Fine bakery wares	A009T	Refined grain	L2	Grains and grain-based products	A000J	Fine bakery wares	A009T	Fine bakery wares	A009T	Fine bakery wares	A009T	Fine bakery wares	A009T	Fine bakery wares	A009T	Fine bakery wares	A009T
Cereals and cereal primary derivatives	A000K	Refined grain	L2	Grains and grain-based products	A000J	Cereals and cereal primary derivatives	A000K	Cereals and cereal primary derivatives	A000K	Cereals and cereal primary derivatives	A000K	Cereals and cereal primary derivatives	A000K	Cereals and cereal primary derivatives	A000K	Cereals and cereal primary derivatives	A000K
Cereal germ	A0ETN	Whole grain	L3	Grains and grain-based products	A000J	Cereals and cereal primary derivatives	A000K	Cereal germ	A0ETN	Cereal germ	A0ETN	Cereal germ	A0ETN	Cereal germ	A0ETN	Cereal germ	A0ETN
Groats	A0BY1	Whole grain	L3	Grains and grain-based products	A000J	Cereals and cereal primary derivatives	A000K	Groats	A0BY1	Groats	A0BY1	Groats	A0BY1	Groats	A0BY1	Groats	A0BY1
Cereal bran	A002C	Whole grain	L3	Grains and grain-based products	A000J	Cereals and cereal primary derivatives	A000K	Cereal bran	A002C	Cereal bran	A002C	Cereal bran	A002C	Cereal bran	A002C	Cereal bran	A002C
Grains and grain-based products	A000J	Refined grain	L3	Grains and grain-based products	A000J	Grains and grain-based products	A000J	Grains and grain-based products	A000J	Grains and grain-based products	A000J	Grains and grain-based products	A000J	Grains and grain-based products	A000J	Grains and grain-based products	A000J
Pasta, doughs and similar products	A04QT	Refined grain	L3	Grains and grain-based products	A000J	Pasta, doughs and similar products	A04QT	Pasta, doughs and similar products	A04QT	Pasta, doughs and similar products	A04QT	Pasta, doughs and similar products	A04QT	Pasta, doughs and similar products	A04QT	Pasta, doughs and similar products	A04QT
Fine bakery wares	A009T	Refined grain	L3	Grains and grain-based products	A000J	Fine bakery wares	A009T	Fine bakery wares	A009T	Fine bakery wares	A009T	Fine bakery wares	A009T	Fine bakery wares	A009T	Fine bakery wares	A009T
Breakfast cereals	A00CV	Refined grain	L3	Grains and grain-based products	A000J	Breakfast cereals	A00CV	Breakfast cereals	A00CV	Breakfast cereals	A00CV	Breakfast cereals	A00CV	Breakfast cereals	A00CV	Breakfast cereals	A00CV
Bread and similar products	A004V	Refined grain	L3	Grains and grain-based products	A000J	Bread and similar products	A004V	Bread and similar products	A004V	Bread and similar products	A004V	Bread and similar products	A004V	Bread and similar products	A004V	Bread and similar products	A004V
Cereals and cereal primary derivatives	A000K	Refined grain	L3	Grains and grain-based products	A000J	Cereals and cereal primary derivatives	A000K	Cereals and cereal primary derivatives	A000K	Cereals and cereal primary derivatives	A000K	Cereals and cereal primary derivatives	A000K	Cereals and cereal primary derivatives	A000K	Cereals and cereal primary derivatives	A000K
Semolina	A0ETL	Refined grain	L3	Grains and grain-based products	A000J	Cereals and cereal primary derivatives	A000K	Semolina	A0ETL	Semolina	A0ETL	Semolina	A0ETL	Semolina	A0ETL	Semolina	A0ETL
Bread alternative	A0ERB	Refined grain	L3	Grains and grain-based products	A000J	Bread and similar products	A004V	Bread alternative	A0ERB	Bread alternative	A0ERB	Bread alternative	A0ERB	Bread alternative	A0ERB	Bread alternative	A0ERB
Crisp bread	A0CHT	Refined grain	L3	Grains and grain-based products	A000J	Bread and similar products	A004V	Crisp bread	A0CHT	Crisp bread	A0CHT	Crisp bread	A0CHT	Crisp bread	A0CHT	Crisp bread	A0CHT
Leavened bread and similar	A0BY0	Refined grain	L3	Grains and grain-based products	A000J	Bread and similar products	A004V	Leavened bread and similar	A0BY0	Leavened bread and similar	A0BY0	Leavened bread and similar	A0BY0	Leavened bread and similar	A0BY0	Leavened bread and similar	A0BY0
Processed and mixed breakfast cereals	A04LK	Refined grain	L3	Grains and grain-based products	A000J	Breakfast cereals	A00CV	Processed and mixed breakfast cereals	A04LK	Processed and mixed breakfast cereals	A04LK	Processed and mixed breakfast cereals	A04LK	Processed and mixed breakfast cereals	A04LK	Processed and mixed breakfast cereals	A04LK
Breakfast cereals, plain	A04LH	Refined grain	L3	Grains and grain-based products	A000J	Breakfast cereals	A00CV	Breakfast cereals, plain	A04LH	Breakfast cereals, plain	A04LH	Breakfast cereals, plain	A04LH	Breakfast cereals, plain	A04LH	Breakfast cereals, plain	A04LH
Unleavened or flat bread and similar	A04KZ	Refined grain	L3	Grains and grain-based products	A000J	Bread and similar products	A004V	Unleavened or flat bread and similar	A04KZ	Unleavened or flat bread and similar	A04KZ	Unleavened or flat bread and similar	A04KZ	Unleavened or flat bread and similar	A04KZ	Unleavened or flat bread and similar	A04KZ
Cereal and cereal-like flours	A04KS	Refined grain	L3	Grains and grain-based products	A000J	Cereals and cereal primary derivatives	A000K	Cereal and cereal-like flours	A04KS	Cereal and cereal-like flours	A04KS	Cereal and cereal-like flours	A04KS	Cereal and cereal-like flours	A04KS	Cereal and cereal-like flours	A04KS
Cereal bars	A00EY	Refined grain	L3	Grains and grain-based products	A000J	Breakfast cereals	A00CV	Cereal bars	A00EY	Cereal bars	A00EY	Cereal bars	A00EY	Cereal bars	A00EY	Cereal bars	A00EY
Various pastry	A00CJ	Refined grain	L3	Grains and grain-based products	A000J	Fine bakery wares	A009T	Various pastry	A00CJ	Various pastry	A00CJ	Various pastry	A00CJ	Various pastry	A00CJ	Various pastry	A00CJ
Muesli and similar mixed breakfast cereals	A00EJ	Refined grain	L3	Grains and grain-based products	A000J	Breakfast cereals	A00CV	Muesli and similar mixed breakfast cereals	A00EJ	Muesli and similar mixed breakfast cereals	A00EJ	Muesli and similar mixed breakfast cereals	A00EJ	Muesli and similar mixed breakfast cereals	A00EJ	Muesli and similar mixed breakfast cereals	A00EJ
Pastry based on laminated dough	A00CC	Refined grain	L3	Grains and grain-based products	A000J	Fine bakery wares	A009T	Pastry based on laminated dough	A00CC	Pastry based on laminated dough	A00CC	Pastry based on laminated dough	A00CC	Pastry based on laminated dough	A00CC	Pastry based on laminated dough	A00CC
Shortcrust (pies -tarts)	A00BV	Refined grain	L3	Grains and grain-based products	A000J	Fine bakery wares	A009T	Shortcrust (pies -tarts)	A00BV	Shortcrust (pies -tarts)	A00BV	Shortcrust (pies -tarts)	A00BV	Shortcrust (pies -tarts)	A00BV	Shortcrust (pies -tarts)	A00BV
Yeast leavened pastry	A00BK	Refined grain	L3	Grains and grain-based products	A000J	Fine bakery wares	A009T	Yeast leavened pastry	A00BK	Yeast leavened pastry	A00BK	Yeast leavened pastry	A00BK	Yeast leavened pastry	A00BK	Yeast leavened pastry	A00BK
Cakes	A00AN	Refined grain	L3	Grains and grain-based products	A000J	Fine bakery wares	A009T	Cakes	A00AN	Cakes	A00AN	Cakes	A00AN	Cakes	A00AN	Cakes	A00AN
Choux pastry	A00AG	Refined grain	L3	Grains and grain-based products	A000J	Fine bakery wares	A009T	Choux pastry	A00AG	Choux pastry	A00AG	Choux pastry	A00AG	Choux pastry	A00AG	Choux pastry	A00AG
Biscuits	A009V	Refined grain	L3	Grains and grain-based products	A000J	Fine bakery wares	A009T	Biscuits	A009V	Biscuits	A009V	Biscuits	A009V	Biscuits	A009V	Biscuits	A009V
Raw doughs and pre-mixes	A008G	Refined grain	L3	Grains and grain-based products	A000J	Pasta, doughs and similar products	A04QT	Raw doughs and pre-mixes	A008G	Raw doughs and pre-mixes	A008G	Raw doughs and pre-mixes	A008G	Raw doughs and pre-mixes	A008G	Raw doughs and pre-mixes	A008G
Pasta and similar products	A007D	Refined grain	L3	Grains and grain-based products	A000J	Pasta, doughs and similar products	A04QT	Pasta and similar products	A007D	Pasta and similar products	A007D	Pasta and similar products	A007D	Pasta and similar products	A007D	Pasta and similar products	A007D
Additional bread products	A006Z	Refined grain	L3	Grains and grain-based products	A000J	Bread and similar products	A004V	Additional bread products	A006Z	Additional bread products	A006Z	Additional bread products	A006Z	Additional bread products	A006Z	Additional bread products	A006Z
Rusk	A006M	Refined grain	L3	Grains and grain-based products	A000J	Bread and similar products	A004V	Rusk	A006M	Rusk	A006M	Rusk	A006M	Rusk	A006M	Rusk	A006M
Extruded, pressed or puffed bread	A005Z	Refined grain	L3	Grains and grain-based products	A000J	Bread and similar products	A004V	Extruded, pressed or puffed bread	A005Z	Extruded, pressed or puffed bread	A005Z	Extruded, pressed or puffed bread	A005Z	Extruded, pressed or puffed bread	A005Z	Extruded, pressed or puffed bread	A005Z
Crackers and breadsticks	A005Y	Refined grain	L3	Grains and grain-based products	A000J	Bread and similar products	A004V	Crackers and breadsticks	A005Y	Crackers and breadsticks	A005Y	Crackers and breadsticks	A005Y	Crackers and breadsticks	A005Y	Crackers and breadsticks	A005Y
Cereal grains (and cereal-like grains)	A000L	Refined grain	L3	Grains and grain-based products	A000J	Cereals and cereal primary derivatives	A000K	Cereal grains (and cereal-like grains)	A000L	Cereal grains (and cereal-like grains)	A000L	Cereal grains (and cereal-like grains)	A000L	Cereal grains (and cereal-like grains)	A000L	Cereal grains (and cereal-like grains)	A000L
Maize, milled	A0C0Z	Whole grain	L4	Grains and grain-based products	A000J	Cereals and cereal primary derivatives	A000K	Cereal and cereal-like flours	A04KS	Maize, milled	A0C0Z	Maize, milled	A0C0Z	Maize, milled	A0C0Z	Maize, milled	A0C0Z
Barley groats	A065N	Whole grain	L4	Grains and grain-based products	A000J	Cereals and cereal primary derivatives	A000K	Groats	A0BY1	Barley groats	A065N	Barley groats	A065N	Barley groats	A065N	Barley groats	A065N
Cereal rolled grains	A04LJ	Whole grain	L4	Grains and grain-based products	A000J	Breakfast cereals	A00CV	Breakfast cereals, plain	A04LH	Cereal rolled grains	A04LJ	Cereal rolled grains	A04LJ	Cereal rolled grains	A04LJ	Cereal rolled grains	A04LJ
Buckwheat and other pseudo-cereals and similar-	A04KH	Whole grain	L4	Grains and grain-based products	A000J	Cereals and cereal primary derivatives	A000K	Cereal grains (and cereal-like grains)	A000L	Buckwheat and other pseudo-cereals and similar-	A04KH	Buckwheat and other pseudo-cereals and similar-	A04KH	Buckwheat and other pseudo-cereals and similar-	A04KH	Buckwheat and other pseudo-cereals and similar-	A04KH
Maize germ	A016K	Whole grain	L4	Grains and grain-based products	A000J	Cereals and cereal primary derivatives	A000K	Cereal germ	A0ETN	Maize germ	A016K	Maize germ	A016K	Maize germ	A016K	Maize germ	A016K
Rusk, wholemeal	A006P	Whole grain	L4	Grains and grain-based products	A000J	Bread and similar products	A004V	Rusk	A006M	Rusk, wholemeal	A006P	Rusk, wholemeal	A006P	Rusk, wholemeal	A006P	Rusk, wholemeal	A006P
Wheat germ	A004Q	Whole grain	L4	Grains and grain-based products	A000J	Cereals and cereal primary derivatives	A000K	Cereal germ	A0ETN	Wheat germ	A004Q	Wheat germ	A004Q	Wheat germ	A004Q	Wheat germ	A004Q
Wheat bran	A004P	Whole grain	L4	Grains and grain-based products	A000J	Cereals and cereal primary derivatives	A000K	Cereal bran	A002C	Wheat bran	A004P	Wheat bran	A004P	Wheat bran	A004P	Wheat bran	A004P
Wheat groats	A004E	Whole grain	L4	Grains and grain-based products	A000J	Cereals and cereal primary derivatives	A000K	Groats	A0BY1	Wheat groats	A004E	Wheat groats	A004E	Wheat groats	A004E	Wheat groats	A004E
Rye bran	A003Q	Whole grain	L4	Grains and grain-based products	A000J	Cereals and cereal primary derivatives	A000K	Cereal bran	A002C	Rye bran	A003Q	Rye bran	A003Q	Rye bran	A003Q	Rye bran	A003Q
Rye groats	A003P	Whole grain	L4	Grains and grain-based products	A000J	Cereals and cereal primary derivatives	A000K	Groats	A0BY1	Rye groats	A003P	Rye groats	A003P	Rye groats	A003P	Rye groats	A003P
Oat bran	A003B	Whole grain	L4	Grains and grain-based products	A000J	Cereals and cereal primary derivatives	A000K	Cereal bran	A002C	Oat bran	A003B	Oat bran	A003B	Oat bran	A003B	Oat bran	A003B
Oat groats	A002Z	Whole grain	L4	Grains and grain-based products	A000J	Cereals and cereal primary derivatives	A000K	Groats	A0BY1	Oat groats	A002Z	Oat groats	A002Z	Oat groats	A002Z	Oat groats	A002Z
Oat flour	A002Y	Whole grain	L4	Grains and grain-based products	A000J	Cereals and cereal primary derivatives	A000K	Cereal and cereal-like flours	A04KS	Oat flour	A002Y	Oat flour	A002Y	Oat flour	A002Y	Oat flour	A002Y
Buckwheat groats	A002H	Whole grain	L4	Grains and grain-based products	A000J	Cereals and cereal primary derivatives	A000K	Groats	A0BY1	Buckwheat groats	A002H	Buckwheat groats	A002H	Buckwheat groats	A002H	Buckwheat groats	A002H
Buckwheat flour	A002G	Whole grain	L4	Grains and grain-based products	A000J	Cereals and cereal primary derivatives	A000K	Cereal and cereal-like flours	A04KS	Buckwheat flour	A002G	Buckwheat flour	A002G	Buckwheat flour	A002G	Buckwheat flour	A002G
Maize and similar-	A000S	Whole grain	L4	Grains and grain-based products	A000J	Cereals and cereal primary derivatives	A000K	Cereal grains (and cereal-like grains)	A000L	Maize and similar-	A000S	Maize and similar-	A000S	Maize and similar-	A000S	Maize and similar-	A000S
Oat and similar-	A000F	Whole grain	L4	Grains and grain-based products	A000J	Cereals and cereal primary derivatives	A000K	Cereal grains (and cereal-like grains)	A000L	Oat and similar-	A000F	Oat and similar-	A000F	Oat and similar-	A000F	Oat and similar-	A000F
Rice bran	A0F6P	Whole grain	L4	Grains and grain-based products	A000J	Cereals and cereal primary derivatives	A000K	Cereal bran	A002C	Rice bran	A0F6P	Rice bran	A0F6P	Rice bran	A0F6P	Rice bran	A0F6P
Cereal bran	A002C	Whole grain	L4	Grains and grain-based products	A000J	Cereals and cereal primary derivatives	A000K	Cereal bran	A002C	Cereal bran	A002C	Cereal bran	A002C	Cereal bran	A002C	Cereal bran	A002C
Groats	A0BY1	Whole grain	L4	Grains and grain-based products	A000J	Cereals and cereal primary derivatives	A000K	Groats	A0BY1	Groats	A0BY1	Groats	A0BY1	Groats	A0BY1	Groats	A0BY1
Cereal germ	A0ETN	Whole grain	L4	Grains and grain-based products	A000J	Cereals and cereal primary derivatives	A000K	Cereal germ	A0ETN	Cereal germ	A0ETN	Cereal germ	A0ETN	Cereal germ	A0ETN	Cereal germ	A0ETN
Porridge (ready to eat)	A0F0V	Refined grain	L4	Grains and grain-based products	A000J	Breakfast cereals	A00CV	Breakfast cereals, plain	A04LH	Porridge (ready to eat)	A0F0V	Porridge (ready to eat)	A0F0V	Porridge (ready to eat)	A0F0V	Porridge (ready to eat)	A0F0V
Filled (stuffed) pastas	A0ERE	Refined grain	L4	Grains and grain-based products	A000J	Pasta, doughs and similar products	A04QT	Pasta and similar products	A007D	Filled (stuffed) pastas	A0ERE	Filled (stuffed) pastas	A0ERE	Filled (stuffed) pastas	A0ERE	Filled (stuffed) pastas	A0ERE
Barley and similar-	A0D9Y	Refined grain	L4	Grains and grain-based products	A000J	Cereals and cereal primary derivatives	A000K	Cereal grains (and cereal-like grains)	A000L	Barley and similar-	A0D9Y	Barley and similar-	A0D9Y	Barley and similar-	A0D9Y	Barley and similar-	A0D9Y
Rye and similar-	A0D9R	Refined grain	L4	Grains and grain-based products	A000J	Cereals and cereal primary derivatives	A000K	Cereal grains (and cereal-like grains)	A000L	Rye and similar-	A0D9R	Rye and similar-	A0D9R	Rye and similar-	A0D9R	Rye and similar-	A0D9R
Sorghum and similar-	A0D9Q	Refined grain	L4	Grains and grain-based products	A000J	Cereals and cereal primary derivatives	A000K	Cereal grains (and cereal-like grains)	A000L	Sorghum and similar-	A0D9Q	Sorghum and similar-	A0D9Q	Sorghum and similar-	A0D9Q	Sorghum and similar-	A0D9Q
Pre-mixes (dry) for baked products	A0CSK	Refined grain	L4	Grains and grain-based products	A000J	Pasta, doughs and similar products	A04QT	Raw doughs and pre-mixes	A008G	Pre-mixes (dry) for baked products	A0CSK	Pre-mixes (dry) for baked products	A0CSK	Pre-mixes (dry) for baked products	A0CSK	Pre-mixes (dry) for baked products	A0CSK
Sandwich bread (hamburger roll-type)	A0BB2	Refined grain	L4	Grains and grain-based products	A000J	Bread and similar products	A004V	Leavened bread and similar	A0BY0	Sandwich bread (hamburger roll-type)	A0BB2	Sandwich bread (hamburger roll-type)	A0BB2	Sandwich bread (hamburger roll-type)	A0BB2	Sandwich bread (hamburger roll-type)	A0BB2
Cereal flakes and similar	A04QY	Refined grain	L4	Grains and grain-based products	A000J	Breakfast cereals	A00CV	Processed and mixed breakfast cereals	A04LK	Cereal flakes and similar	A04QY	Cereal flakes and similar	A04QY	Cereal flakes and similar	A04QY	Cereal flakes and similar	A04QY
Popped cereals	A04LL	Refined grain	L4	Grains and grain-based products	A000J	Breakfast cereals	A00CV	Processed and mixed breakfast cereals	A04LK	Popped cereals	A04LL	Popped cereals	A04LL	Popped cereals	A04LL	Popped cereals	A04LL
Single grain bread and rolls	A04KY	Refined grain	L4	Grains and grain-based products	A000J	Bread and similar products	A004V	Leavened bread and similar	A0BY0	Single grain bread and rolls	A04KY	Single grain bread and rolls	A04KY	Single grain bread and rolls	A04KY	Single grain bread and rolls	A04KY
Pasta-like products	A04LF	Refined grain	L4	Grains and grain-based products	A000J	Pasta, doughs and similar products	A04QT	Pasta and similar products	A007D	Pasta-like products	A04LF	Pasta-like products	A04LF	Pasta-like products	A04LF	Pasta-like products	A04LF
Cereal and cereal-like flours not separately listed	A04KT	Refined grain	L4	Grains and grain-based products	A000J	Cereals and cereal primary derivatives	A000K	Cereal and cereal-like flours	A04KS	Cereal and cereal-like flours not separately listed	A04KT	Cereal and cereal-like flours not separately listed	A04KT	Cereal and cereal-like flours not separately listed	A04KT	Cereal and cereal-like flours not separately listed	A04KT
Cereals and cereal-like grains not separately listed	A04KR	Refined grain	L4	Grains and grain-based products	A000J	Cereals and cereal primary derivatives	A000K	Cereal grains (and cereal-like grains)	A000L	Cereals and cereal-like grains not separately listed	A04KR	Cereals and cereal-like grains not separately listed	A04KR	Cereals and cereal-like grains not separately listed	A04KR	Cereals and cereal-like grains not separately listed	A04KR
Sticks, salty	A00FG	Refined grain	L4	Grains and grain-based products	A000J	Bread and similar products	A004V	Crackers and breadsticks	A005Y	Sticks, salty	A00FG	Sticks, salty	A00FG	Sticks, salty	A00FG	Sticks, salty	A00FG
Cereal bars mixed	A00FA	Refined grain	L4	Grains and grain-based products	A000J	Breakfast cereals	A00CV	Cereal bars	A00EY	Cereal bars mixed	A00FA	Cereal bars mixed	A00FA	Cereal bars mixed	A00FA	Cereal bars mixed	A00FA
Cereal bars plain	A00EZ	Refined grain	L4	Grains and grain-based products	A000J	Breakfast cereals	A00CV	Cereal bars	A00EY	Cereal bars plain	A00EZ	Cereal bars plain	A00EZ	Cereal bars plain	A00EZ	Cereal bars plain	A00EZ
Porridge (in dry form, to be diluted)	A00EN	Refined grain	L4	Grains and grain-based products	A000J	Breakfast cereals	A00CV	Breakfast cereals, plain	A04LH	Porridge (in dry form, to be diluted)	A00EN	Porridge (in dry form, to be diluted)	A00EN	Porridge (in dry form, to be diluted)	A00EN	Porridge (in dry form, to be diluted)	A00EN
Mixed breakfast cereals	A00EL	Refined grain	L4	Grains and grain-based products	A000J	Breakfast cereals	A00CV	Muesli and similar mixed breakfast cereals	A00EJ	Mixed breakfast cereals	A00EL	Mixed breakfast cereals	A00EL	Mixed breakfast cereals	A00EL	Mixed breakfast cereals	A00EL
Muesli plain	A00EK	Refined grain	L4	Grains and grain-based products	A000J	Breakfast cereals	A00CV	Muesli and similar mixed breakfast cereals	A00EJ	Muesli plain	A00EK	Muesli plain	A00EK	Muesli plain	A00EK	Muesli plain	A00EK
Spice cakes	A00CR	Refined grain	L4	Grains and grain-based products	A000J	Fine bakery wares	A009T	Various pastry	A00CJ	Spice cakes	A00CR	Spice cakes	A00CR	Spice cakes	A00CR	Spice cakes	A00CR
Meringue	A00CP	Refined grain	L4	Grains and grain-based products	A000J	Fine bakery wares	A009T	Various pastry	A00CJ	Meringue	A00CP	Meringue	A00CP	Meringue	A00CP	Meringue	A00CP
Waffles	A00CQ	Refined grain	L4	Grains and grain-based products	A000J	Fine bakery wares	A009T	Various pastry	A00CJ	Waffles	A00CQ	Waffles	A00CQ	Waffles	A00CQ	Waffles	A00CQ
Macaroons	A00CN	Refined grain	L4	Grains and grain-based products	A000J	Fine bakery wares	A009T	Various pastry	A00CJ	Macaroons	A00CN	Macaroons	A00CN	Macaroons	A00CN	Macaroons	A00CN
Scones and similar	A00CM	Refined grain	L4	Grains and grain-based products	A000J	Fine bakery wares	A009T	Various pastry	A00CJ	Scones and similar	A00CM	Scones and similar	A00CM	Scones and similar	A00CM	Scones and similar	A00CM
Pancakes	A00CL	Refined grain	L4	Grains and grain-based products	A000J	Fine bakery wares	A009T	Various pastry	A00CJ	Pancakes	A00CL	Pancakes	A00CL	Pancakes	A00CL	Pancakes	A00CL
Dumpling, sweet	A00CK	Refined grain	L4	Grains and grain-based products	A000J	Fine bakery wares	A009T	Various pastry	A00CJ	Dumpling, sweet	A00CK	Dumpling, sweet	A00CK	Dumpling, sweet	A00CK	Dumpling, sweet	A00CK
Baklava	A00CH	Refined grain	L4	Grains and grain-based products	A000J	Fine bakery wares	A009T	Pastry based on laminated dough	A00CC	Baklava	A00CH	Baklava	A00CH	Baklava	A00CH	Baklava	A00CH
Cream-cheese strudel	A00CG	Refined grain	L4	Grains and grain-based products	A000J	Fine bakery wares	A009T	Pastry based on laminated dough	A00CC	Cream-cheese strudel	A00CG	Cream-cheese strudel	A00CG	Cream-cheese strudel	A00CG	Cream-cheese strudel	A00CG
Apple strudel	A00CF	Refined grain	L4	Grains and grain-based products	A000J	Fine bakery wares	A009T	Pastry based on laminated dough	A00CC	Apple strudel	A00CF	Apple strudel	A00CF	Apple strudel	A00CF	Apple strudel	A00CF
Croissant from puff pastry	A00CD	Refined grain	L4	Grains and grain-based products	A000J	Fine bakery wares	A009T	Pastry based on laminated dough	A00CC	Croissant from puff pastry	A00CD	Croissant from puff pastry	A00CD	Croissant from puff pastry	A00CD	Croissant from puff pastry	A00CD
Marzipan pie	A00CB	Refined grain	L4	Grains and grain-based products	A000J	Fine bakery wares	A009T	Shortcrust (pies -tarts)	A00BV	Marzipan pie	A00CB	Marzipan pie	A00CB	Marzipan pie	A00CB	Marzipan pie	A00CB
Fruit pie-tarts	A00BZ	Refined grain	L4	Grains and grain-based products	A000J	Fine bakery wares	A009T	Shortcrust (pies -tarts)	A00BV	Fruit pie-tarts	A00BZ	Fruit pie-tarts	A00BZ	Fruit pie-tarts	A00BZ	Fruit pie-tarts	A00BZ
Brioche type products	A00BT	Refined grain	L4	Grains and grain-based products	A000J	Fine bakery wares	A009T	Yeast leavened pastry	A00BK	Brioche type products	A00BT	Brioche type products	A00BT	Brioche type products	A00BT	Brioche type products	A00BT
Flan tart	A00BX	Refined grain	L4	Grains and grain-based products	A000J	Fine bakery wares	A009T	Shortcrust (pies -tarts)	A00BV	Flan tart	A00BX	Flan tart	A00BX	Flan tart	A00BX	Flan tart	A00BX
Kringles	A00BS	Refined grain	L4	Grains and grain-based products	A000J	Fine bakery wares	A009T	Yeast leavened pastry	A00BK	Kringles	A00BS	Kringles	A00BS	Kringles	A00BS	Kringles	A00BS
Doughnuts-berliner	A00BR	Refined grain	L4	Grains and grain-based products	A000J	Fine bakery wares	A009T	Yeast leavened pastry	A00BK	Doughnuts-berliner	A00BR	Doughnuts-berliner	A00BR	Doughnuts-berliner	A00BR	Doughnuts-berliner	A00BR
Croissant	A00BM	Refined grain	L4	Grains and grain-based products	A000J	Fine bakery wares	A009T	Yeast leavened pastry	A00BK	Croissant	A00BM	Croissant	A00BM	Croissant	A00BM	Croissant	A00BM
Chocolate-based cakes	A00BF	Refined grain	L4	Grains and grain-based products	A000J	Fine bakery wares	A009T	Cakes	A00AN	Chocolate-based cakes	A00BF	Chocolate-based cakes	A00BF	Chocolate-based cakes	A00BF	Chocolate-based cakes	A00BF
Buns	A00BL	Refined grain	L4	Grains and grain-based products	A000J	Fine bakery wares	A009T	Yeast leavened pastry	A00BK	Buns	A00BL	Buns	A00BL	Buns	A00BL	Buns	A00BL
Plain cakes	A00AP	Refined grain	L4	Grains and grain-based products	A000J	Fine bakery wares	A009T	Cakes	A00AN	Plain cakes	A00AP	Plain cakes	A00AP	Plain cakes	A00AP	Plain cakes	A00AP
Gougere	A00AM	Refined grain	L4	Grains and grain-based products	A000J	Fine bakery wares	A009T	Choux pastry	A00AG	Gougere	A00AM	Gougere	A00AM	Gougere	A00AM	Gougere	A00AM
Croquembouche	A00AL	Refined grain	L4	Grains and grain-based products	A000J	Fine bakery wares	A009T	Choux pastry	A00AG	Croquembouche	A00AL	Croquembouche	A00AL	Croquembouche	A00AL	Croquembouche	A00AL
Beignets	A00AJ	Refined grain	L4	Grains and grain-based products	A000J	Fine bakery wares	A009T	Choux pastry	A00AG	Beignets	A00AJ	Beignets	A00AJ	Beignets	A00AJ	Beignets	A00AJ
Profiterole	A00AK	Refined grain	L4	Grains and grain-based products	A000J	Fine bakery wares	A009T	Choux pastry	A00AG	Profiterole	A00AK	Profiterole	A00AK	Profiterole	A00AK	Profiterole	A00AK
Ã‰clair	A00AH	Refined grain	L4	Grains and grain-based products	A000J	Fine bakery wares	A009T	Choux pastry	A00AG	Ã‰clair	A00AH	Ã‰clair	A00AH	Ã‰clair	A00AH	Ã‰clair	A00AH
Biscuit with inclusions, filling or coating	A00AE	Refined grain	L4	Grains and grain-based products	A000J	Fine bakery wares	A009T	Biscuits	A009V	Biscuit with inclusions, filling or coating	A00AE	Biscuit with inclusions, filling or coating	A00AE	Biscuit with inclusions, filling or coating	A00AE	Biscuit with inclusions, filling or coating	A00AE
Biscuits, sweet, plain	A009X	Refined grain	L4	Grains and grain-based products	A000J	Fine bakery wares	A009T	Biscuits	A009V	Biscuits, sweet, plain	A009X	Biscuits, sweet, plain	A009X	Biscuits, sweet, plain	A009X	Biscuits, sweet, plain	A009X
Miscellaneous doughs	A009P	Refined grain	L4	Grains and grain-based products	A000J	Pasta, doughs and similar products	A04QT	Raw doughs and pre-mixes	A008G	Miscellaneous doughs	A009P	Miscellaneous doughs	A009P	Miscellaneous doughs	A009P	Miscellaneous doughs	A009P
Laminated doughs	A009L	Refined grain	L4	Grains and grain-based products	A000J	Pasta, doughs and similar products	A04QT	Raw doughs and pre-mixes	A008G	Laminated doughs	A009L	Laminated doughs	A009L	Laminated doughs	A009L	Laminated doughs	A009L
Cake pre-mixes/batter	A009J	Refined grain	L4	Grains and grain-based products	A000J	Pasta, doughs and similar products	A04QT	Raw doughs and pre-mixes	A008G	Cake pre-mixes/batter	A009J	Cake pre-mixes/batter	A009J	Cake pre-mixes/batter	A009J	Cake pre-mixes/batter	A009J
Choux pastry dough and similar	A009G	Refined grain	L4	Grains and grain-based products	A000J	Pasta, doughs and similar products	A04QT	Raw doughs and pre-mixes	A008G	Choux pastry dough and similar	A009G	Choux pastry dough and similar	A009G	Choux pastry dough and similar	A009G	Choux pastry dough and similar	A009G
Short pastry dough and similar	A008X	Refined grain	L4	Grains and grain-based products	A000J	Pasta, doughs and similar products	A04QT	Raw doughs and pre-mixes	A008G	Short pastry dough and similar	A008X	Short pastry dough and similar	A008X	Short pastry dough and similar	A008X	Short pastry dough and similar	A008X
Short sweet pastry doughs (pate sucree, sablee)	A009B	Refined grain	L4	Grains and grain-based products	A000J	Pasta, doughs and similar products	A04QT	Raw doughs and pre-mixes	A008G	Short sweet pastry doughs (pate sucree, sablee)	A009B	Short sweet pastry doughs (pate sucree, sablee)	A009B	Short sweet pastry doughs (pate sucree, sablee)	A009B	Short sweet pastry doughs (pate sucree, sablee)	A009B
Chemically leavened doughs	A008P	Refined grain	L4	Grains and grain-based products	A000J	Pasta, doughs and similar products	A04QT	Raw doughs and pre-mixes	A008G	Chemically leavened doughs	A008P	Chemically leavened doughs	A008P	Chemically leavened doughs	A008P	Chemically leavened doughs	A008P
Unleavened doughs	A008T	Refined grain	L4	Grains and grain-based products	A000J	Pasta, doughs and similar products	A04QT	Raw doughs and pre-mixes	A008G	Unleavened doughs	A008T	Unleavened doughs	A008T	Unleavened doughs	A008T	Unleavened doughs	A008T
Yeast leavened bread doughs	A008H	Refined grain	L4	Grains and grain-based products	A000J	Pasta, doughs and similar products	A04QT	Raw doughs and pre-mixes	A008G	Yeast leavened bread doughs	A008H	Yeast leavened bread doughs	A008H	Yeast leavened bread doughs	A008H	Yeast leavened bread doughs	A008H
Yeast leavened sweet doughs	A008L	Refined grain	L4	Grains and grain-based products	A000J	Pasta, doughs and similar products	A04QT	Raw doughs and pre-mixes	A008G	Yeast leavened sweet doughs	A008L	Yeast leavened sweet doughs	A008L	Yeast leavened sweet doughs	A008L	Yeast leavened sweet doughs	A008L
Pasta, plain (not stuffed), uncooked	A007E	Refined grain	L4	Grains and grain-based products	A000J	Pasta, doughs and similar products	A04QT	Pasta and similar products	A007D	Pasta, plain (not stuffed), uncooked	A007E	Pasta, plain (not stuffed), uncooked	A007E	Pasta, plain (not stuffed), uncooked	A007E	Pasta, plain (not stuffed), uncooked	A007E
Bread stuffing	A007C	Refined grain	L4	Grains and grain-based products	A000J	Bread and similar products	A004V	Additional bread products	A006Z	Bread stuffing	A007C	Bread stuffing	A007C	Bread stuffing	A007C	Bread stuffing	A007C
Breadcrumbs	A007A	Refined grain	L4	Grains and grain-based products	A000J	Bread and similar products	A004V	Additional bread products	A006Z	Breadcrumbs	A007A	Breadcrumbs	A007A	Breadcrumbs	A007A	Breadcrumbs	A007A
Croutons	A007B	Refined grain	L4	Grains and grain-based products	A000J	Bread and similar products	A004V	Additional bread products	A006Z	Croutons	A007B	Croutons	A007B	Croutons	A007B	Croutons	A007B
Traditional unleavened breads	A006R	Refined grain	L4	Grains and grain-based products	A000J	Bread and similar products	A004V	Unleavened or flat bread and similar	A04KZ	Traditional unleavened breads	A006R	Traditional unleavened breads	A006R	Traditional unleavened breads	A006R	Traditional unleavened breads	A006R
Pizza base, cooked	A006Q	Refined grain	L4	Grains and grain-based products	A000J	Bread and similar products	A004V	Unleavened or flat bread and similar	A04KZ	Pizza base, cooked	A006Q	Pizza base, cooked	A006Q	Pizza base, cooked	A006Q	Pizza base, cooked	A006Q
Rusk, refined flour	A006N	Refined grain	L4	Grains and grain-based products	A000J	Bread and similar products	A004V	Rusk	A006M	Rusk, refined flour	A006N	Rusk, refined flour	A006N	Rusk, refined flour	A006N	Rusk, refined flour	A006N
Puffed cereals textured bread	A006H	Refined grain	L4	Grains and grain-based products	A000J	Bread and similar products	A004V	Extruded, pressed or puffed bread	A005Z	Puffed cereals textured bread	A006H	Puffed cereals textured bread	A006H	Puffed cereals textured bread	A006H	Puffed cereals textured bread	A006H
Extruded rice bread	A006G	Refined grain	L4	Grains and grain-based products	A000J	Bread and similar products	A004V	Extruded, pressed or puffed bread	A005Z	Extruded rice bread	A006G	Extruded rice bread	A006G	Extruded rice bread	A006G	Extruded rice bread	A006G
Wheat crisp bread	A006D	Refined grain	L4	Grains and grain-based products	A000J	Bread and similar products	A004V	Crisp bread	A0CHT	Wheat crisp bread	A006D	Wheat crisp bread	A006D	Wheat crisp bread	A006D	Wheat crisp bread	A006D
Rye crisp bread	A006A	Refined grain	L4	Grains and grain-based products	A000J	Bread and similar products	A004V	Crisp bread	A0CHT	Rye crisp bread	A006A	Rye crisp bread	A006A	Rye crisp bread	A006A	Rye crisp bread	A006A
Pretzels	A005V	Refined grain	L4	Grains and grain-based products	A000J	Bread and similar products	A004V	Bread alternative	A0ERB	Pretzels	A005V	Pretzels	A005V	Pretzels	A005V	Pretzels	A005V
Gluten free bread	A005R	Refined grain	L4	Grains and grain-based products	A000J	Bread and similar products	A004V	Bread alternative	A0ERB	Gluten free bread	A005R	Gluten free bread	A005R	Gluten free bread	A005R	Gluten free bread	A005R
Multigrain bread and rolls	A005L	Refined grain	L4	Grains and grain-based products	A000J	Bread and similar products	A004V	Leavened bread and similar	A0BY0	Multigrain bread and rolls	A005L	Multigrain bread and rolls	A005L	Multigrain bread and rolls	A005L	Multigrain bread and rolls	A005L
Bread and rolls with special ingredients added	A005K	Refined grain	L4	Grains and grain-based products	A000J	Bread and similar products	A004V	Leavened bread and similar	A0BY0	Bread and rolls with special ingredients added	A005K	Bread and rolls with special ingredients added	A005K	Bread and rolls with special ingredients added	A005K	Bread and rolls with special ingredients added	A005K
Rye only bread and rolls	A005F	Refined grain	L4	Grains and grain-based products	A000J	Bread and similar products	A004V	Leavened bread and similar	A0BY0	Rye only bread and rolls	A005F	Rye only bread and rolls	A005F	Rye only bread and rolls	A005F	Rye only bread and rolls	A005F
Wheat bread and rolls	A004X	Refined grain	L4	Grains and grain-based products	A000J	Bread and similar products	A004V	Leavened bread and similar	A0BY0	Wheat bread and rolls	A004X	Wheat bread and rolls	A004X	Wheat bread and rolls	A004X	Wheat bread and rolls	A004X
Flour mix (like wheat/rye/barley/oats and other)	A004S	Refined grain	L4	Grains and grain-based products	A000J	Cereals and cereal primary derivatives	A000K	Cereal and cereal-like flours	A04KS	Flour mix (like wheat/rye/barley/oats and other)	A004S	Flour mix (like wheat/rye/barley/oats and other)	A004S	Flour mix (like wheat/rye/barley/oats and other)	A004S	Flour mix (like wheat/rye/barley/oats and other)	A004S
Spelt flour	A004H	Refined grain	L4	Grains and grain-based products	A000J	Cereals and cereal primary derivatives	A000K	Cereal and cereal-like flours	A04KS	Spelt flour	A004H	Spelt flour	A004H	Spelt flour	A004H	Spelt flour	A004H
Bulgur	A004G	Refined grain	L4	Grains and grain-based products	A000J	Cereals and cereal primary derivatives	A000K	Groats	A0BY1	Bulgur	A004G	Bulgur	A004G	Bulgur	A004G	Bulgur	A004G
Wheat semolina	A004F	Refined grain	L4	Grains and grain-based products	A000J	Cereals and cereal primary derivatives	A000K	Semolina	A0ETL	Wheat semolina	A004F	Wheat semolina	A004F	Wheat semolina	A004F	Wheat semolina	A004F
Wheat flour	A003X	Refined grain	L4	Grains and grain-based products	A000J	Cereals and cereal primary derivatives	A000K	Cereal and cereal-like flours	A04KS	Wheat flour	A003X	Wheat flour	A003X	Wheat flour	A003X	Wheat flour	A003X
Sorghum flour	A003T	Refined grain	L4	Grains and grain-based products	A000J	Cereals and cereal primary derivatives	A000K	Cereal and cereal-like flours	A04KS	Sorghum flour	A003T	Sorghum flour	A003T	Sorghum flour	A003T	Sorghum flour	A003T
Rye flour	A003J	Refined grain	L4	Grains and grain-based products	A000J	Cereals and cereal primary derivatives	A000K	Cereal and cereal-like flours	A04KS	Rye flour	A003J	Rye flour	A003J	Rye flour	A003J	Rye flour	A003J
Rice flour	A003F	Refined grain	L4	Grains and grain-based products	A000J	Cereals and cereal primary derivatives	A000K	Cereal and cereal-like flours	A04KS	Rice flour	A003F	Rice flour	A003F	Rice flour	A003F	Rice flour	A003F
Millet groats	A002V	Refined grain	L4	Grains and grain-based products	A000J	Cereals and cereal primary derivatives	A000K	Groats	A0BY1	Millet groats	A002V	Millet groats	A002V	Millet groats	A002V	Millet groats	A002V
Millet flour	A002T	Refined grain	L4	Grains and grain-based products	A000J	Cereals and cereal primary derivatives	A000K	Cereal and cereal-like flours	A04KS	Millet flour	A002T	Millet flour	A002T	Millet flour	A002T	Millet flour	A002T
Maize semolina	A002N	Refined grain	L4	Grains and grain-based products	A000J	Cereals and cereal primary derivatives	A000K	Semolina	A0ETL	Maize semolina	A002N	Maize semolina	A002N	Maize semolina	A002N	Maize semolina	A002N
Barley flour	A002L	Refined grain	L4	Grains and grain-based products	A000J	Cereals and cereal primary derivatives	A000K	Cereal and cereal-like flours	A04KS	Barley flour	A002L	Barley flour	A002L	Barley flour	A002L	Barley flour	A002L
Amaranth flour	A002E	Refined grain	L4	Grains and grain-based products	A000J	Cereals and cereal primary derivatives	A000K	Cereal and cereal-like flours	A04KS	Amaranth flour	A002E	Amaranth flour	A002E	Amaranth flour	A002E	Amaranth flour	A002E
Other cereals	A001Y	Refined grain	L4	Grains and grain-based products	A000J	Cereals and cereal primary derivatives	A000K	Cereal grains (and cereal-like grains)	A000L	Other cereals	A001Y	Other cereals	A001Y	Other cereals	A001Y	Other cereals	A001Y
Mixture of grains	A001X	Refined grain	L4	Grains and grain-based products	A000J	Cereals and cereal primary derivatives	A000K	Cereal grains (and cereal-like grains)	A000L	Mixture of grains	A001X	Mixture of grains	A001X	Mixture of grains	A001X	Mixture of grains	A001X
Wheat and similar-	A001M	Refined grain	L4	Grains and grain-based products	A000J	Cereals and cereal primary derivatives	A000K	Cereal grains (and cereal-like grains)	A000L	Wheat and similar-	A001M	Wheat and similar-	A001M	Wheat and similar-	A001M	Wheat and similar-	A001M
Rice and similar-	A001C	Refined grain	L4	Grains and grain-based products	A000J	Cereals and cereal primary derivatives	A000K	Cereal grains (and cereal-like grains)	A000L	Rice and similar-	A001C	Rice and similar-	A001C	Rice and similar-	A001C	Rice and similar-	A001C
Common millet and similar-	A000Y	Refined grain	L4	Grains and grain-based products	A000J	Cereals and cereal primary derivatives	A000K	Cereal grains (and cereal-like grains)	A000L	Common millet and similar-	A000Y	Common millet and similar-	A000Y	Common millet and similar-	A000Y	Common millet and similar-	A000Y
Rice semolina	A0F6Q	Refined grain	L4	Grains and grain-based products	A000J	Cereals and cereal primary derivatives	A000K	Semolina	A0ETL	Rice semolina	A0F6Q	Rice semolina	A0F6Q	Rice semolina	A0F6Q	Rice semolina	A0F6Q
Puddings based on cereal products and/or nuts/fruits and similar	A16EQ	Refined grain	L4	Grains and grain-based products	A000J	Fine bakery wares	A009T	Various pastry	A00CJ	Puddings based on cereal products and/or nuts/fruits and similar	A16EQ	Puddings based on cereal products and/or nuts/fruits and similar	A16EQ	Puddings based on cereal products and/or nuts/fruits and similar	A16EQ	Puddings based on cereal products and/or nuts/fruits and similar	A16EQ
Flat bread-based pastry	A16FV	Refined grain	L4	Grains and grain-based products	A000J	Fine bakery wares	A009T	Yeast leavened pastry	A00BK	Flat bread-based pastry	A16FV	Flat bread-based pastry	A16FV	Flat bread-based pastry	A16FV	Flat bread-based pastry	A16FV
Fried bread dough	A16FX	Refined grain	L4	Grains and grain-based products	A000J	Bread and similar products	A004V	Unleavened or flat bread and similar	A04KZ	Fried bread dough	A16FX	Fried bread dough	A16FX	Fried bread dough	A16FX	Fried bread dough	A16FX
Fried dough sweet	A16FY	Refined grain	L4	Grains and grain-based products	A000J	Fine bakery wares	A009T	Yeast leavened pastry	A00BK	Fried dough sweet	A16FY	Fried dough sweet	A16FY	Fried dough sweet	A16FY	Fried dough sweet	A16FY
Cereal grains (and cereal-like grains)	A000L	Refined grain	L4	Grains and grain-based products	A000J	Cereals and cereal primary derivatives	A000K	Cereal grains (and cereal-like grains)	A000L	Cereal grains (and cereal-like grains)	A000L	Cereal grains (and cereal-like grains)	A000L	Cereal grains (and cereal-like grains)	A000L	Cereal grains (and cereal-like grains)	A000L
Crackers and breadsticks	A005Y	Refined grain	L4	Grains and grain-based products	A000J	Bread and similar products	A004V	Crackers and breadsticks	A005Y	Crackers and breadsticks	A005Y	Crackers and breadsticks	A005Y	Crackers and breadsticks	A005Y	Crackers and breadsticks	A005Y
Extruded, pressed or puffed bread	A005Z	Refined grain	L4	Grains and grain-based products	A000J	Bread and similar products	A004V	Extruded, pressed or puffed bread	A005Z	Extruded, pressed or puffed bread	A005Z	Extruded, pressed or puffed bread	A005Z	Extruded, pressed or puffed bread	A005Z	Extruded, pressed or puffed bread	A005Z
Rusk	A006M	Refined grain	L4	Grains and grain-based products	A000J	Bread and similar products	A004V	Rusk	A006M	Rusk	A006M	Rusk	A006M	Rusk	A006M	Rusk	A006M
Additional bread products	A006Z	Refined grain	L4	Grains and grain-based products	A000J	Bread and similar products	A004V	Additional bread products	A006Z	Additional bread products	A006Z	Additional bread products	A006Z	Additional bread products	A006Z	Additional bread products	A006Z
Pasta and similar products	A007D	Refined grain	L4	Grains and grain-based products	A000J	Pasta, doughs and similar products	A04QT	Pasta and similar products	A007D	Pasta and similar products	A007D	Pasta and similar products	A007D	Pasta and similar products	A007D	Pasta and similar products	A007D
Raw doughs and pre-mixes	A008G	Refined grain	L4	Grains and grain-based products	A000J	Pasta, doughs and similar products	A04QT	Raw doughs and pre-mixes	A008G	Raw doughs and pre-mixes	A008G	Raw doughs and pre-mixes	A008G	Raw doughs and pre-mixes	A008G	Raw doughs and pre-mixes	A008G
Biscuits	A009V	Refined grain	L4	Grains and grain-based products	A000J	Fine bakery wares	A009T	Biscuits	A009V	Biscuits	A009V	Biscuits	A009V	Biscuits	A009V	Biscuits	A009V
Choux pastry	A00AG	Refined grain	L4	Grains and grain-based products	A000J	Fine bakery wares	A009T	Choux pastry	A00AG	Choux pastry	A00AG	Choux pastry	A00AG	Choux pastry	A00AG	Choux pastry	A00AG
Cakes	A00AN	Refined grain	L4	Grains and grain-based products	A000J	Fine bakery wares	A009T	Cakes	A00AN	Cakes	A00AN	Cakes	A00AN	Cakes	A00AN	Cakes	A00AN
Yeast leavened pastry	A00BK	Refined grain	L4	Grains and grain-based products	A000J	Fine bakery wares	A009T	Yeast leavened pastry	A00BK	Yeast leavened pastry	A00BK	Yeast leavened pastry	A00BK	Yeast leavened pastry	A00BK	Yeast leavened pastry	A00BK
Shortcrust (pies -tarts)	A00BV	Refined grain	L4	Grains and grain-based products	A000J	Fine bakery wares	A009T	Shortcrust (pies -tarts)	A00BV	Shortcrust (pies -tarts)	A00BV	Shortcrust (pies -tarts)	A00BV	Shortcrust (pies -tarts)	A00BV	Shortcrust (pies -tarts)	A00BV
Pastry based on laminated dough	A00CC	Refined grain	L4	Grains and grain-based products	A000J	Fine bakery wares	A009T	Pastry based on laminated dough	A00CC	Pastry based on laminated dough	A00CC	Pastry based on laminated dough	A00CC	Pastry based on laminated dough	A00CC	Pastry based on laminated dough	A00CC
Various pastry	A00CJ	Refined grain	L4	Grains and grain-based products	A000J	Fine bakery wares	A009T	Various pastry	A00CJ	Various pastry	A00CJ	Various pastry	A00CJ	Various pastry	A00CJ	Various pastry	A00CJ
Muesli and similar mixed breakfast cereals	A00EJ	Refined grain	L4	Grains and grain-based products	A000J	Breakfast cereals	A00CV	Muesli and similar mixed breakfast cereals	A00EJ	Muesli and similar mixed breakfast cereals	A00EJ	Muesli and similar mixed breakfast cereals	A00EJ	Muesli and similar mixed breakfast cereals	A00EJ	Muesli and similar mixed breakfast cereals	A00EJ
Cereal bars	A00EY	Refined grain	L4	Grains and grain-based products	A000J	Breakfast cereals	A00CV	Cereal bars	A00EY	Cereal bars	A00EY	Cereal bars	A00EY	Cereal bars	A00EY	Cereal bars	A00EY
Cereal and cereal-like flours	A04KS	Refined grain	L4	Grains and grain-based products	A000J	Cereals and cereal primary derivatives	A000K	Cereal and cereal-like flours	A04KS	Cereal and cereal-like flours	A04KS	Cereal and cereal-like flours	A04KS	Cereal and cereal-like flours	A04KS	Cereal and cereal-like flours	A04KS
Unleavened or flat bread and similar	A04KZ	Refined grain	L4	Grains and grain-based products	A000J	Bread and similar products	A004V	Unleavened or flat bread and similar	A04KZ	Unleavened or flat bread and similar	A04KZ	Unleavened or flat bread and similar	A04KZ	Unleavened or flat bread and similar	A04KZ	Unleavened or flat bread and similar	A04KZ
Breakfast cereals, plain	A04LH	Refined grain	L4	Grains and grain-based products	A000J	Breakfast cereals	A00CV	Breakfast cereals, plain	A04LH	Breakfast cereals, plain	A04LH	Breakfast cereals, plain	A04LH	Breakfast cereals, plain	A04LH	Breakfast cereals, plain	A04LH
Processed and mixed breakfast cereals	A04LK	Refined grain	L4	Grains and grain-based products	A000J	Breakfast cereals	A00CV	Processed and mixed breakfast cereals	A04LK	Processed and mixed breakfast cereals	A04LK	Processed and mixed breakfast cereals	A04LK	Processed and mixed breakfast cereals	A04LK	Processed and mixed breakfast cereals	A04LK
Leavened bread and similar	A0BY0	Refined grain	L4	Grains and grain-based products	A000J	Bread and similar products	A004V	Leavened bread and similar	A0BY0	Leavened bread and similar	A0BY0	Leavened bread and similar	A0BY0	Leavened bread and similar	A0BY0	Leavened bread and similar	A0BY0
Crisp bread	A0CHT	Refined grain	L4	Grains and grain-based products	A000J	Bread and similar products	A004V	Crisp bread	A0CHT	Crisp bread	A0CHT	Crisp bread	A0CHT	Crisp bread	A0CHT	Crisp bread	A0CHT
Bread alternative	A0ERB	Refined grain	L4	Grains and grain-based products	A000J	Bread and similar products	A004V	Bread alternative	A0ERB	Bread alternative	A0ERB	Bread alternative	A0ERB	Bread alternative	A0ERB	Bread alternative	A0ERB
Semolina	A0ETL	Refined grain	L4	Grains and grain-based products	A000J	Cereals and cereal primary derivatives	A000K	Semolina	A0ETL	Semolina	A0ETL	Semolina	A0ETL	Semolina	A0ETL	Semolina	A0ETL
Cereals and cereal primary derivatives	A000K	Refined grain	L4	Grains and grain-based products	A000J	Cereals and cereal primary derivatives	A000K	Cereals and cereal primary derivatives	A000K	Cereals and cereal primary derivatives	A000K	Cereals and cereal primary derivatives	A000K	Cereals and cereal primary derivatives	A000K	Cereals and cereal primary derivatives	A000K
Bread and similar products	A004V	Refined grain	L4	Grains and grain-based products	A000J	Bread and similar products	A004V	Bread and similar products	A004V	Bread and similar products	A004V	Bread and similar products	A004V	Bread and similar products	A004V	Bread and similar products	A004V
Fine bakery wares	A009T	Refined grain	L4	Grains and grain-based products	A000J	Fine bakery wares	A009T	Fine bakery wares	A009T	Fine bakery wares	A009T	Fine bakery wares	A009T	Fine bakery wares	A009T	Fine bakery wares	A009T
Breakfast cereals	A00CV	Refined grain	L4	Grains and grain-based products	A000J	Breakfast cereals	A00CV	Breakfast cereals	A00CV	Breakfast cereals	A00CV	Breakfast cereals	A00CV	Breakfast cereals	A00CV	Breakfast cereals	A00CV
Pasta, doughs and similar products	A04QT	Refined grain	L4	Grains and grain-based products	A000J	Pasta, doughs and similar products	A04QT	Pasta, doughs and similar products	A04QT	Pasta, doughs and similar products	A04QT	Pasta, doughs and similar products	A04QT	Pasta, doughs and similar products	A04QT	Pasta, doughs and similar products	A04QT
Grains and grain-based products	A000J	Refined grain	L4	Grains and grain-based products	A000J	Grains and grain-based products	A000J	Grains and grain-based products	A000J	Grains and grain-based products	A000J	Grains and grain-based products	A000J	Grains and grain-based products	A000J	Grains and grain-based products	A000J
Teff grain	A000A	Whole grain	L5	Grains and grain-based products	A000J	Cereals and cereal primary derivatives	A000K	Cereal grains (and cereal-like grains)	A000L	Common millet and similar-	A000Y	Teff grain	A000A	Teff grain	A000A	Teff grain	A000A
Oat grain	A000G	Whole grain	L5	Grains and grain-based products	A000J	Cereals and cereal primary derivatives	A000K	Cereal grains (and cereal-like grains)	A000L	Oat and similar-	A000F	Oat grain	A000G	Oat grain	A000G	Oat grain	A000G
Oat grain, red	A000H	Whole grain	L5	Grains and grain-based products	A000J	Cereals and cereal primary derivatives	A000K	Cereal grains (and cereal-like grains)	A000L	Oat and similar-	A000F	Oat grain, red	A000H	Oat grain, red	A000H	Oat grain, red	A000H
Buckwheat	A000N	Whole grain	L5	Grains and grain-based products	A000J	Cereals and cereal primary derivatives	A000K	Cereal grains (and cereal-like grains)	A000L	Buckwheat and other pseudo-cereals and similar-	A04KH	Buckwheat	A000N	Buckwheat	A000N	Buckwheat	A000N
Barley grains	A000P	Whole grain	L5	Grains and grain-based products	A000J	Cereals and cereal primary derivatives	A000K	Cereal grains (and cereal-like grains)	A000L	Barley and similar-	A0D9Y	Barley grains	A000P	Barley grains	A000P	Barley grains	A000P
Maize grain	A000T	Whole grain	L5	Grains and grain-based products	A000J	Cereals and cereal primary derivatives	A000K	Cereal grains (and cereal-like grains)	A000L	Maize and similar-	A000S	Maize grain	A000T	Maize grain	A000T	Maize grain	A000T
Popcorn kernels	A000V	Whole grain	L5	Grains and grain-based products	A000J	Cereals and cereal primary derivatives	A000K	Cereal grains (and cereal-like grains)	A000L	Maize and similar-	A000S	Popcorn kernels	A000V	Popcorn kernels	A000V	Popcorn kernels	A000V
Rye flour, wholemeal	A003M	Whole grain	L5	Grains and grain-based products	A000J	Cereals and cereal primary derivatives	A000K	Cereal and cereal-like flours	A04KS	Rye flour	A003J	Rye flour, wholemeal	A003M	Rye flour, wholemeal	A003M	Rye flour, wholemeal	A003M
Graham flour	A003Z	Whole grain	L5	Grains and grain-based products	A000J	Cereals and cereal primary derivatives	A000K	Cereal and cereal-like flours	A04KS	Wheat flour	A003X	Graham flour	A003Z	Graham flour	A003Z	Graham flour	A003Z
Wheat flour, brown	A004A	Whole grain	L5	Grains and grain-based products	A000J	Cereals and cereal primary derivatives	A000K	Cereal and cereal-like flours	A04KS	Wheat flour	A003X	Wheat flour, brown	A004A	Wheat flour, brown	A004A	Wheat flour, brown	A004A
Wheat wholemeal flour	A004B	Whole grain	L5	Grains and grain-based products	A000J	Cereals and cereal primary derivatives	A000K	Cereal and cereal-like flours	A04KS	Wheat flour	A003X	Wheat wholemeal flour	A004B	Wheat wholemeal flour	A004B	Wheat wholemeal flour	A004B
Spelt flour, wholemeal	A004L	Whole grain	L5	Grains and grain-based products	A000J	Cereals and cereal primary derivatives	A000K	Cereal and cereal-like flours	A04KS	Spelt flour	A004H	Spelt flour, wholemeal	A004L	Spelt flour, wholemeal	A004L	Spelt flour, wholemeal	A004L
Wheat bread and rolls, semi-brown	A005D	Whole grain	L5	Grains and grain-based products	A000J	Bread and similar products	A004V	Leavened bread and similar	A0BY0	Wheat bread and rolls	A004X	Wheat bread and rolls, semi-brown	A005D	Wheat bread and rolls, semi-brown	A005D	Wheat bread and rolls, semi-brown	A005D
Wheat bread and rolls, brown or wholemeal	A005E	Whole grain	L5	Grains and grain-based products	A000J	Bread and similar products	A004V	Leavened bread and similar	A0BY0	Wheat bread and rolls	A004X	Wheat bread and rolls, brown or wholemeal	A005E	Wheat bread and rolls, brown or wholemeal	A005E	Wheat bread and rolls, brown or wholemeal	A005E
Rye bread and rolls, wholemeal	A005H	Whole grain	L5	Grains and grain-based products	A000J	Bread and similar products	A004V	Leavened bread and similar	A0BY0	Rye only bread and rolls	A005F	Rye bread and rolls, wholemeal	A005H	Rye bread and rolls, wholemeal	A005H	Rye bread and rolls, wholemeal	A005H
Gluten free bread, brown	A005T	Whole grain	L5	Grains and grain-based products	A000J	Bread and similar products	A004V	Bread alternative	A0ERB	Gluten free bread	A005R	Gluten free bread, brown	A005T	Gluten free bread, brown	A005T	Gluten free bread, brown	A005T
Crisp bread, rye wholemeal	A006B	Whole grain	L5	Grains and grain-based products	A000J	Bread and similar products	A004V	Crisp bread	A0CHT	Rye crisp bread	A006A	Crisp bread, rye wholemeal	A006B	Crisp bread, rye wholemeal	A006B	Crisp bread, rye wholemeal	A006B
Crisp bread, wheat, wholemeal	A006E	Whole grain	L5	Grains and grain-based products	A000J	Bread and similar products	A004V	Crisp bread	A0CHT	Wheat crisp bread	A006D	Crisp bread, wheat, wholemeal	A006E	Crisp bread, wheat, wholemeal	A006E	Crisp bread, wheat, wholemeal	A006E
Biscuits, sweet, wheat wholemeal	A00AA	Whole grain	L5	Grains and grain-based products	A000J	Fine bakery wares	A009T	Biscuits	A009V	Biscuits, sweet, plain	A009X	Biscuits, sweet, wheat wholemeal	A00AA	Biscuits, sweet, wheat wholemeal	A00AA	Biscuits, sweet, wheat wholemeal	A00AA
Biscuits, oat meal	A00AB	Whole grain	L5	Grains and grain-based products	A000J	Fine bakery wares	A009T	Biscuits	A009V	Biscuits, sweet, plain	A009X	Biscuits, oat meal	A00AB	Biscuits, oat meal	A00AB	Biscuits, oat meal	A00AB
Barley rolled grains	A00CY	Whole grain	L5	Grains and grain-based products	A000J	Breakfast cereals	A00CV	Breakfast cereals, plain	A04LH	Cereal rolled grains	A04LJ	Barley rolled grains	A00CY	Barley rolled grains	A00CY	Barley rolled grains	A00CY
Popcorn (maize, popped)	A00DC	Whole grain	L5	Grains and grain-based products	A000J	Breakfast cereals	A00CV	Processed and mixed breakfast cereals	A04LK	Popped cereals	A04LL	Popcorn (maize, popped)	A00DC	Popcorn (maize, popped)	A00DC	Popcorn (maize, popped)	A00DC
Oat rolled grains	A00DH	Whole grain	L5	Grains and grain-based products	A000J	Breakfast cereals	A00CV	Breakfast cereals, plain	A04LH	Cereal rolled grains	A04LJ	Oat rolled grains	A00DH	Oat rolled grains	A00DH	Oat rolled grains	A00DH
Oat popped	A00DM	Whole grain	L5	Grains and grain-based products	A000J	Breakfast cereals	A00CV	Processed and mixed breakfast cereals	A04LK	Popped cereals	A04LL	Oat popped	A00DM	Oat popped	A00DM	Oat popped	A00DM
Processed oat-based flakes	A00DN	Whole grain	L5	Grains and grain-based products	A000J	Breakfast cereals	A00CV	Processed and mixed breakfast cereals	A04LK	Cereal flakes and similar	A04QY	Processed oat-based flakes	A00DN	Processed oat-based flakes	A00DN	Processed oat-based flakes	A00DN
Rice rolled grains	A00DQ	Whole grain	L5	Grains and grain-based products	A000J	Breakfast cereals	A00CV	Breakfast cereals, plain	A04LH	Cereal rolled grains	A04LJ	Rice rolled grains	A00DQ	Rice rolled grains	A00DQ	Rice rolled grains	A00DQ
Rye rolled grains	A00DV	Whole grain	L5	Grains and grain-based products	A000J	Breakfast cereals	A00CV	Breakfast cereals, plain	A04LH	Cereal rolled grains	A04LJ	Rye rolled grains	A00DV	Rye rolled grains	A00DV	Rye rolled grains	A00DV
Spelt rolled grains	A00EA	Whole grain	L5	Grains and grain-based products	A000J	Breakfast cereals	A00CV	Breakfast cereals, plain	A04LH	Cereal rolled grains	A04LJ	Spelt rolled grains	A00EA	Spelt rolled grains	A00EA	Spelt rolled grains	A00EA
Wheat rolled grains	A00EB	Whole grain	L5	Grains and grain-based products	A000J	Breakfast cereals	A00CV	Breakfast cereals, plain	A04LH	Cereal rolled grains	A04LJ	Wheat rolled grains	A00EB	Wheat rolled grains	A00EB	Wheat rolled grains	A00EB
Mixed cereal rolled grains	A00EH	Whole grain	L5	Grains and grain-based products	A000J	Breakfast cereals	A00CV	Breakfast cereals, plain	A04LH	Cereal rolled grains	A04LJ	Mixed cereal rolled grains	A00EH	Mixed cereal rolled grains	A00EH	Mixed cereal rolled grains	A00EH
Oat porridge	A00EQ	Whole grain	L5	Grains and grain-based products	A000J	Breakfast cereals	A00CV	Breakfast cereals, plain	A04LH	Porridge (in dry form, to be diluted)	A00EN	Oat porridge	A00EQ	Oat porridge	A00EQ	Oat porridge	A00EQ
Cornmeal porridge	A00ET	Whole grain	L5	Grains and grain-based products	A000J	Breakfast cereals	A00CV	Breakfast cereals, plain	A04LH	Porridge (in dry form, to be diluted)	A00EN	Cornmeal porridge	A00ET	Cornmeal porridge	A00ET	Cornmeal porridge	A00ET
Pasta wholemeal	A04LC	Whole grain	L5	Grains and grain-based products	A000J	Pasta, doughs and similar products	A04QT	Pasta and similar products	A007D	Pasta, plain (not stuffed), uncooked	A007E	Pasta wholemeal	A04LC	Pasta wholemeal	A04LC	Pasta wholemeal	A04LC
Indian corn grain	A0D9S	Whole grain	L5	Grains and grain-based products	A000J	Cereals and cereal primary derivatives	A000K	Cereal grains (and cereal-like grains)	A000L	Maize and similar-	A000S	Indian corn grain	A0D9S	Indian corn grain	A0D9S	Indian corn grain	A0D9S
Oat and similar-	A000F	Whole grain	L5	Grains and grain-based products	A000J	Cereals and cereal primary derivatives	A000K	Cereal grains (and cereal-like grains)	A000L	Oat and similar-	A000F	Oat and similar-	A000F	Oat and similar-	A000F	Oat and similar-	A000F
Maize and similar-	A000S	Whole grain	L5	Grains and grain-based products	A000J	Cereals and cereal primary derivatives	A000K	Cereal grains (and cereal-like grains)	A000L	Maize and similar-	A000S	Maize and similar-	A000S	Maize and similar-	A000S	Maize and similar-	A000S
Buckwheat flour	A002G	Whole grain	L5	Grains and grain-based products	A000J	Cereals and cereal primary derivatives	A000K	Cereal and cereal-like flours	A04KS	Buckwheat flour	A002G	Buckwheat flour	A002G	Buckwheat flour	A002G	Buckwheat flour	A002G
Buckwheat groats	A002H	Whole grain	L5	Grains and grain-based products	A000J	Cereals and cereal primary derivatives	A000K	Groats	A0BY1	Buckwheat groats	A002H	Buckwheat groats	A002H	Buckwheat groats	A002H	Buckwheat groats	A002H
Oat flour	A002Y	Whole grain	L5	Grains and grain-based products	A000J	Cereals and cereal primary derivatives	A000K	Cereal and cereal-like flours	A04KS	Oat flour	A002Y	Oat flour	A002Y	Oat flour	A002Y	Oat flour	A002Y
Oat groats	A002Z	Whole grain	L5	Grains and grain-based products	A000J	Cereals and cereal primary derivatives	A000K	Groats	A0BY1	Oat groats	A002Z	Oat groats	A002Z	Oat groats	A002Z	Oat groats	A002Z
Oat bran	A003B	Whole grain	L5	Grains and grain-based products	A000J	Cereals and cereal primary derivatives	A000K	Cereal bran	A002C	Oat bran	A003B	Oat bran	A003B	Oat bran	A003B	Oat bran	A003B
Rye groats	A003P	Whole grain	L5	Grains and grain-based products	A000J	Cereals and cereal primary derivatives	A000K	Groats	A0BY1	Rye groats	A003P	Rye groats	A003P	Rye groats	A003P	Rye groats	A003P
Rye bran	A003Q	Whole grain	L5	Grains and grain-based products	A000J	Cereals and cereal primary derivatives	A000K	Cereal bran	A002C	Rye bran	A003Q	Rye bran	A003Q	Rye bran	A003Q	Rye bran	A003Q
Wheat groats	A004E	Whole grain	L5	Grains and grain-based products	A000J	Cereals and cereal primary derivatives	A000K	Groats	A0BY1	Wheat groats	A004E	Wheat groats	A004E	Wheat groats	A004E	Wheat groats	A004E
Wheat bran	A004P	Whole grain	L5	Grains and grain-based products	A000J	Cereals and cereal primary derivatives	A000K	Cereal bran	A002C	Wheat bran	A004P	Wheat bran	A004P	Wheat bran	A004P	Wheat bran	A004P
Wheat germ	A004Q	Whole grain	L5	Grains and grain-based products	A000J	Cereals and cereal primary derivatives	A000K	Cereal germ	A0ETN	Wheat germ	A004Q	Wheat germ	A004Q	Wheat germ	A004Q	Wheat germ	A004Q
Rusk, wholemeal	A006P	Whole grain	L5	Grains and grain-based products	A000J	Bread and similar products	A004V	Rusk	A006M	Rusk, wholemeal	A006P	Rusk, wholemeal	A006P	Rusk, wholemeal	A006P	Rusk, wholemeal	A006P
Maize germ	A016K	Whole grain	L5	Grains and grain-based products	A000J	Cereals and cereal primary derivatives	A000K	Cereal germ	A0ETN	Maize germ	A016K	Maize germ	A016K	Maize germ	A016K	Maize germ	A016K
Buckwheat and other pseudo-cereals and similar-	A04KH	Whole grain	L5	Grains and grain-based products	A000J	Cereals and cereal primary derivatives	A000K	Cereal grains (and cereal-like grains)	A000L	Buckwheat and other pseudo-cereals and similar-	A04KH	Buckwheat and other pseudo-cereals and similar-	A04KH	Buckwheat and other pseudo-cereals and similar-	A04KH	Buckwheat and other pseudo-cereals and similar-	A04KH
Cereal rolled grains	A04LJ	Whole grain	L5	Grains and grain-based products	A000J	Breakfast cereals	A00CV	Breakfast cereals, plain	A04LH	Cereal rolled grains	A04LJ	Cereal rolled grains	A04LJ	Cereal rolled grains	A04LJ	Cereal rolled grains	A04LJ
Barley groats	A065N	Whole grain	L5	Grains and grain-based products	A000J	Cereals and cereal primary derivatives	A000K	Groats	A0BY1	Barley groats	A065N	Barley groats	A065N	Barley groats	A065N	Barley groats	A065N
Maize, milled	A0C0Z	Whole grain	L5	Grains and grain-based products	A000J	Cereals and cereal primary derivatives	A000K	Cereal and cereal-like flours	A04KS	Maize, milled	A0C0Z	Maize, milled	A0C0Z	Maize, milled	A0C0Z	Maize, milled	A0C0Z
Rice bran	A0F6P	Whole grain	L5	Grains and grain-based products	A000J	Cereals and cereal primary derivatives	A000K	Cereal bran	A002C	Rice bran	A0F6P	Rice bran	A0F6P	Rice bran	A0F6P	Rice bran	A0F6P
Cereal bran	A002C	Whole grain	L5	Grains and grain-based products	A000J	Cereals and cereal primary derivatives	A000K	Cereal bran	A002C	Cereal bran	A002C	Cereal bran	A002C	Cereal bran	A002C	Cereal bran	A002C
Groats	A0BY1	Whole grain	L5	Grains and grain-based products	A000J	Cereals and cereal primary derivatives	A000K	Groats	A0BY1	Groats	A0BY1	Groats	A0BY1	Groats	A0BY1	Groats	A0BY1
Cereal germ	A0ETN	Whole grain	L5	Grains and grain-based products	A000J	Cereals and cereal primary derivatives	A000K	Cereal germ	A0ETN	Cereal germ	A0ETN	Cereal germ	A0ETN	Cereal germ	A0ETN	Cereal germ	A0ETN
Finger millet grain	A000B	Refined grain	L5	Grains and grain-based products	A000J	Cereals and cereal primary derivatives	A000K	Cereal grains (and cereal-like grains)	A000L	Common millet and similar-	A000Y	Finger millet grain	A000B	Finger millet grain	A000B	Finger millet grain	A000B
Foxtail millet grain	A000D	Refined grain	L5	Grains and grain-based products	A000J	Cereals and cereal primary derivatives	A000K	Cereal grains (and cereal-like grains)	A000L	Common millet and similar-	A000Y	Foxtail millet grain	A000D	Foxtail millet grain	A000D	Foxtail millet grain	A000D
Little millet grain	A000E	Refined grain	L5	Grains and grain-based products	A000J	Cereals and cereal primary derivatives	A000K	Cereal grains (and cereal-like grains)	A000L	Common millet and similar-	A000Y	Little millet grain	A000E	Little millet grain	A000E	Little millet grain	A000E
Amaranth grains	A000M	Refined grain	L5	Grains and grain-based products	A000J	Cereals and cereal primary derivatives	A000K	Cereal grains (and cereal-like grains)	A000L	Buckwheat and other pseudo-cereals and similar-	A04KH	Amaranth grains	A000M	Amaranth grains	A000M	Amaranth grains	A000M
Kaniwa grain	A000Q	Refined grain	L5	Grains and grain-based products	A000J	Cereals and cereal primary derivatives	A000K	Cereal grains (and cereal-like grains)	A000L	Buckwheat and other pseudo-cereals and similar-	A04KH	Kaniwa grain	A000Q	Kaniwa grain	A000Q	Kaniwa grain	A000Q
Quinoa grain	A000R	Refined grain	L5	Grains and grain-based products	A000J	Cereals and cereal primary derivatives	A000K	Cereal grains (and cereal-like grains)	A000L	Buckwheat and other pseudo-cereals and similar-	A04KH	Quinoa grain	A000R	Quinoa grain	A000R	Quinoa grain	A000R
Teosinte grain	A000X	Refined grain	L5	Grains and grain-based products	A000J	Cereals and cereal primary derivatives	A000K	Cereal grains (and cereal-like grains)	A000L	Maize and similar-	A000S	Teosinte grain	A000X	Teosinte grain	A000X	Teosinte grain	A000X
Barnyard millet	A000Z	Refined grain	L5	Grains and grain-based products	A000J	Cereals and cereal primary derivatives	A000K	Cereal grains (and cereal-like grains)	A000L	Common millet and similar-	A000Y	Barnyard millet	A000Z	Barnyard millet	A000Z	Barnyard millet	A000Z
Pearl millet grain	A001A	Refined grain	L5	Grains and grain-based products	A000J	Cereals and cereal primary derivatives	A000K	Cereal grains (and cereal-like grains)	A000L	Common millet and similar-	A000Y	Pearl millet grain	A001A	Pearl millet grain	A001A	Pearl millet grain	A001A
Common millet grain	A001B	Refined grain	L5	Grains and grain-based products	A000J	Cereals and cereal primary derivatives	A000K	Cereal grains (and cereal-like grains)	A000L	Common millet and similar-	A000Y	Common millet grain	A001B	Common millet grain	A001B	Common millet grain	A001B
Rice grain	A001D	Refined grain	L5	Grains and grain-based products	A000J	Cereals and cereal primary derivatives	A000K	Cereal grains (and cereal-like grains)	A000L	Rice and similar-	A001C	Rice grain	A001D	Rice grain	A001D	Rice grain	A001D
Indian rice grain	A001J	Refined grain	L5	Grains and grain-based products	A000J	Cereals and cereal primary derivatives	A000K	Cereal grains (and cereal-like grains)	A000L	Rice and similar-	A001C	Indian rice grain	A001J	Indian rice grain	A001J	Indian rice grain	A001J
Rye grain	A001K	Refined grain	L5	Grains and grain-based products	A000J	Cereals and cereal primary derivatives	A000K	Cereal grains (and cereal-like grains)	A000L	Rye and similar-	A0D9R	Rye grain	A001K	Rye grain	A001K	Rye grain	A001K
Sorghum grain	A001L	Refined grain	L5	Grains and grain-based products	A000J	Cereals and cereal primary derivatives	A000K	Cereal grains (and cereal-like grains)	A000L	Sorghum and similar-	A0D9Q	Sorghum grain	A001L	Sorghum grain	A001L	Sorghum grain	A001L
Common wheat grain	A001N	Refined grain	L5	Grains and grain-based products	A000J	Cereals and cereal primary derivatives	A000K	Cereal grains (and cereal-like grains)	A000L	Wheat and similar-	A001M	Common wheat grain	A001N	Common wheat grain	A001N	Common wheat grain	A001N
Durum wheat grain	A001P	Refined grain	L5	Grains and grain-based products	A000J	Cereals and cereal primary derivatives	A000K	Cereal grains (and cereal-like grains)	A000L	Wheat and similar-	A001M	Durum wheat grain	A001P	Durum wheat grain	A001P	Durum wheat grain	A001P
Emmer wheat grain	A001Q	Refined grain	L5	Grains and grain-based products	A000J	Cereals and cereal primary derivatives	A000K	Cereal grains (and cereal-like grains)	A000L	Wheat and similar-	A001M	Emmer wheat grain	A001Q	Emmer wheat grain	A001Q	Emmer wheat grain	A001Q
Spelt grain	A001R	Refined grain	L5	Grains and grain-based products	A000J	Cereals and cereal primary derivatives	A000K	Cereal grains (and cereal-like grains)	A000L	Wheat and similar-	A001M	Spelt grain	A001R	Spelt grain	A001R	Spelt grain	A001R
Einkorn wheat grain	A001S	Refined grain	L5	Grains and grain-based products	A000J	Cereals and cereal primary derivatives	A000K	Cereal grains (and cereal-like grains)	A000L	Wheat and similar-	A001M	Einkorn wheat grain	A001S	Einkorn wheat grain	A001S	Einkorn wheat grain	A001S
Khorasan wheat grain	A001T	Refined grain	L5	Grains and grain-based products	A000J	Cereals and cereal primary derivatives	A000K	Cereal grains (and cereal-like grains)	A000L	Wheat and similar-	A001M	Khorasan wheat grain	A001T	Khorasan wheat grain	A001T	Khorasan wheat grain	A001T
Triticale grain	A001V	Refined grain	L5	Grains and grain-based products	A000J	Cereals and cereal primary derivatives	A000K	Cereal grains (and cereal-like grains)	A000L	Wheat and similar-	A001M	Triticale grain	A001V	Triticale grain	A001V	Triticale grain	A001V
White fonio grain	A001Z	Refined grain	L5	Grains and grain-based products	A000J	Cereals and cereal primary derivatives	A000K	Cereal grains (and cereal-like grains)	A000L	Common millet and similar-	A000Y	White fonio grain	A001Z	White fonio grain	A001Z	White fonio grain	A001Z
Job's tears grain	A002A	Refined grain	L5	Grains and grain-based products	A000J	Cereals and cereal primary derivatives	A000K	Cereal grains (and cereal-like grains)	A000L	Common millet and similar-	A000Y	Job's tears grain	A002A	Job's tears grain	A002A	Job's tears grain	A002A
Maize meal	A002P	Refined grain	L5	Grains and grain-based products	A000J	Cereals and cereal primary derivatives	A000K	Cereal and cereal-like flours	A04KS	Maize, milled	A0C0Z	Maize meal	A002P	Maize meal	A002P	Maize meal	A002P
Maize flour	A002Q	Refined grain	L5	Grains and grain-based products	A000J	Cereals and cereal primary derivatives	A000K	Cereal and cereal-like flours	A04KS	Maize, milled	A0C0Z	Maize flour	A002Q	Maize flour	A002Q	Maize flour	A002Q
Rye flour, refined	A003K	Refined grain	L5	Grains and grain-based products	A000J	Cereals and cereal primary derivatives	A000K	Cereal and cereal-like flours	A04KS	Rye flour	A003J	Rye flour, refined	A003K	Rye flour, refined	A003K	Rye flour, refined	A003K
Rye flour, medium	A003L	Refined grain	L5	Grains and grain-based products	A000J	Cereals and cereal primary derivatives	A000K	Cereal and cereal-like flours	A04KS	Rye flour	A003J	Rye flour, medium	A003L	Rye flour, medium	A003L	Rye flour, medium	A003L
Rye flour, gluten free	A003N	Refined grain	L5	Grains and grain-based products	A000J	Cereals and cereal primary derivatives	A000K	Cereal and cereal-like flours	A04KS	Rye flour	A003J	Rye flour, gluten free	A003N	Rye flour, gluten free	A003N	Rye flour, gluten free	A003N
Wheat flour white	A003Y	Refined grain	L5	Grains and grain-based products	A000J	Cereals and cereal primary derivatives	A000K	Cereal and cereal-like flours	A04KS	Wheat flour	A003X	Wheat flour white	A003Y	Wheat flour white	A003Y	Wheat flour white	A003Y
Wheat flour, durum	A004C	Refined grain	L5	Grains and grain-based products	A000J	Cereals and cereal primary derivatives	A000K	Cereal and cereal-like flours	A04KS	Wheat flour	A003X	Wheat flour, durum	A004C	Wheat flour, durum	A004C	Wheat flour, durum	A004C
Chapatti flour	A004D	Refined grain	L5	Grains and grain-based products	A000J	Cereals and cereal primary derivatives	A000K	Cereal and cereal-like flours	A04KS	Wheat flour	A003X	Chapatti flour	A004D	Chapatti flour	A004D	Chapatti flour	A004D
Spelt flour, refined	A004J	Refined grain	L5	Grains and grain-based products	A000J	Cereals and cereal primary derivatives	A000K	Cereal and cereal-like flours	A04KS	Spelt flour	A004H	Spelt flour, refined	A004J	Spelt flour, refined	A004J	Spelt flour, refined	A004J
Spelt flour, medium	A004K	Refined grain	L5	Grains and grain-based products	A000J	Cereals and cereal primary derivatives	A000K	Cereal and cereal-like flours	A04KS	Spelt flour	A004H	Spelt flour, medium	A004K	Spelt flour, medium	A004K	Spelt flour, medium	A004K
Wheat bread and rolls, white (refined flour)	A004Y	Refined grain	L5	Grains and grain-based products	A000J	Bread and similar products	A004V	Leavened bread and similar	A0BY0	Wheat bread and rolls	A004X	Wheat bread and rolls, white (refined flour)	A004Y	Wheat bread and rolls, white (refined flour)	A004Y	Wheat bread and rolls, white (refined flour)	A004Y
Rye bread and rolls, refined flour	A005G	Refined grain	L5	Grains and grain-based products	A000J	Bread and similar products	A004V	Leavened bread and similar	A0BY0	Rye only bread and rolls	A005F	Rye bread and rolls, refined flour	A005G	Rye bread and rolls, refined flour	A005G	Rye bread and rolls, refined flour	A005G
Pumpernickel	A005J	Refined grain	L5	Grains and grain-based products	A000J	Bread and similar products	A004V	Leavened bread and similar	A0BY0	Rye only bread and rolls	A005F	Pumpernickel	A005J	Pumpernickel	A005J	Pumpernickel	A005J
Mixed wheat and rye bread and rolls	A005M	Refined grain	L5	Grains and grain-based products	A000J	Bread and similar products	A004V	Leavened bread and similar	A0BY0	Multigrain bread and rolls	A005L	Mixed wheat and rye bread and rolls	A005M	Mixed wheat and rye bread and rolls	A005M	Mixed wheat and rye bread and rolls	A005M
Multigrain (not only rye-wheat) bread and rolls	A005Q	Refined grain	L5	Grains and grain-based products	A000J	Bread and similar products	A004V	Leavened bread and similar	A0BY0	Multigrain bread and rolls	A005L	Multigrain (not only rye-wheat) bread and rolls	A005Q	Multigrain (not only rye-wheat) bread and rolls	A005Q	Multigrain (not only rye-wheat) bread and rolls	A005Q
Gluten free bread, white	A005S	Refined grain	L5	Grains and grain-based products	A000J	Bread and similar products	A004V	Bread alternative	A0ERB	Gluten free bread	A005R	Gluten free bread, white	A005S	Gluten free bread, white	A005S	Gluten free bread, white	A005S
Crisp bread, rye, refined flour	A006C	Refined grain	L5	Grains and grain-based products	A000J	Bread and similar products	A004V	Crisp bread	A0CHT	Rye crisp bread	A006A	Crisp bread, rye, refined flour	A006C	Crisp bread, rye, refined flour	A006C	Crisp bread, rye, refined flour	A006C
Crisp bread, wheat, refined flour	A006F	Refined grain	L5	Grains and grain-based products	A000J	Bread and similar products	A004V	Crisp bread	A0CHT	Wheat crisp bread	A006D	Crisp bread, wheat, refined flour	A006F	Crisp bread, wheat, refined flour	A006F	Crisp bread, wheat, refined flour	A006F
Puffed wheat textured bread	A006J	Refined grain	L5	Grains and grain-based products	A000J	Bread and similar products	A004V	Extruded, pressed or puffed bread	A005Z	Puffed cereals textured bread	A006H	Puffed wheat textured bread	A006J	Puffed wheat textured bread	A006J	Puffed wheat textured bread	A006J
Puffed rice textured bread	A006K	Refined grain	L5	Grains and grain-based products	A000J	Bread and similar products	A004V	Extruded, pressed or puffed bread	A005Z	Puffed cereals textured bread	A006H	Puffed rice textured bread	A006K	Puffed rice textured bread	A006K	Puffed rice textured bread	A006K
Puffed corn textured bread	A006L	Refined grain	L5	Grains and grain-based products	A000J	Bread and similar products	A004V	Extruded, pressed or puffed bread	A005Z	Puffed cereals textured bread	A006H	Puffed corn textured bread	A006L	Puffed corn textured bread	A006L	Puffed corn textured bread	A006L
Pita bread	A006S	Refined grain	L5	Grains and grain-based products	A000J	Bread and similar products	A004V	Unleavened or flat bread and similar	A04KZ	Traditional unleavened breads	A006R	Pita bread	A006S	Pita bread	A006S	Pita bread	A006S
Matzo	A006T	Refined grain	L5	Grains and grain-based products	A000J	Bread and similar products	A004V	Unleavened or flat bread and similar	A04KZ	Traditional unleavened breads	A006R	Matzo	A006T	Matzo	A006T	Matzo	A006T
Tortilla	A006V	Refined grain	L5	Grains and grain-based products	A000J	Bread and similar products	A004V	Unleavened or flat bread and similar	A04KZ	Traditional unleavened breads	A006R	Tortilla	A006V	Tortilla	A006V	Tortilla	A006V
Roti	A006X	Refined grain	L5	Grains and grain-based products	A000J	Bread and similar products	A004V	Unleavened or flat bread and similar	A04KZ	Traditional unleavened breads	A006R	Roti	A006X	Roti	A006X	Roti	A006X
Chapati	A006Y	Refined grain	L5	Grains and grain-based products	A000J	Bread and similar products	A004V	Unleavened or flat bread and similar	A04KZ	Traditional unleavened breads	A006R	Chapati	A006Y	Chapati	A006Y	Chapati	A006Y
Fresh pasta	A007F	Refined grain	L5	Grains and grain-based products	A000J	Pasta, doughs and similar products	A04QT	Pasta and similar products	A007D	Pasta, plain (not stuffed), uncooked	A007E	Fresh pasta	A007F	Fresh pasta	A007F	Fresh pasta	A007F
Dried pasta	A007L	Refined grain	L5	Grains and grain-based products	A000J	Pasta, doughs and similar products	A04QT	Pasta and similar products	A007D	Pasta, plain (not stuffed), uncooked	A007E	Dried pasta	A007L	Dried pasta	A007L	Dried pasta	A007L
Asian-style noodles other than glass noodles	A007R	Refined grain	L5	Grains and grain-based products	A000J	Pasta, doughs and similar products	A04QT	Pasta and similar products	A007D	Pasta-like products	A04LF	Asian-style noodles other than glass noodles	A007R	Asian-style noodles other than glass noodles	A007R	Asian-style noodles other than glass noodles	A007R
Fresh stuffed pasta	A007T	Refined grain	L5	Grains and grain-based products	A000J	Pasta, doughs and similar products	A04QT	Pasta and similar products	A007D	Filled (stuffed) pastas	A0ERE	Fresh stuffed pasta	A007T	Fresh stuffed pasta	A007T	Fresh stuffed pasta	A007T
Dried stuffed pasta	A007Y	Refined grain	L5	Grains and grain-based products	A000J	Pasta, doughs and similar products	A04QT	Pasta and similar products	A007D	Filled (stuffed) pastas	A0ERE	Dried stuffed pasta	A007Y	Dried stuffed pasta	A007Y	Dried stuffed pasta	A007Y
Pasta, gluten free	A008B	Refined grain	L5	Grains and grain-based products	A000J	Pasta, doughs and similar products	A04QT	Pasta and similar products	A007D	Pasta-like products	A04LF	Pasta, gluten free	A008B	Pasta, gluten free	A008B	Pasta, gluten free	A008B
Couscous	A008C	Refined grain	L5	Grains and grain-based products	A000J	Pasta, doughs and similar products	A04QT	Pasta and similar products	A007D	Pasta-like products	A04LF	Couscous	A008C	Couscous	A008C	Couscous	A008C
Gnocchi	A008D	Refined grain	L5	Grains and grain-based products	A000J	Pasta, doughs and similar products	A04QT	Pasta and similar products	A007D	Pasta-like products	A04LF	Gnocchi	A008D	Gnocchi	A008D	Gnocchi	A008D
Glass noodle	A008E	Refined grain	L5	Grains and grain-based products	A000J	Pasta, doughs and similar products	A04QT	Pasta and similar products	A007D	Pasta-like products	A04LF	Glass noodle	A008E	Glass noodle	A008E	Glass noodle	A008E
Noodle, rice	A008F	Refined grain	L5	Grains and grain-based products	A000J	Pasta, doughs and similar products	A04QT	Pasta and similar products	A007D	Pasta-like products	A04LF	Noodle, rice	A008F	Noodle, rice	A008F	Noodle, rice	A008F
Yeast bread â€“ pizza dough	A008J	Refined grain	L5	Grains and grain-based products	A000J	Pasta, doughs and similar products	A04QT	Raw doughs and pre-mixes	A008G	Yeast leavened bread doughs	A008H	Yeast bread â€“ pizza dough	A008J	Yeast bread â€“ pizza dough	A008J	Yeast bread â€“ pizza dough	A008J
Naturally leavened bread dough	A008K	Refined grain	L5	Grains and grain-based products	A000J	Pasta, doughs and similar products	A04QT	Raw doughs and pre-mixes	A008G	Yeast leavened bread doughs	A008H	Naturally leavened bread dough	A008K	Naturally leavened bread dough	A008K	Naturally leavened bread dough	A008K
Fine yeast sweet dough (brioche)	A008M	Refined grain	L5	Grains and grain-based products	A000J	Pasta, doughs and similar products	A04QT	Raw doughs and pre-mixes	A008G	Yeast leavened sweet doughs	A008L	Fine yeast sweet dough (brioche)	A008M	Fine yeast sweet dough (brioche)	A008M	Fine yeast sweet dough (brioche)	A008M
Ingredient-rich yeast dough	A008N	Refined grain	L5	Grains and grain-based products	A000J	Pasta, doughs and similar products	A04QT	Raw doughs and pre-mixes	A008G	Yeast leavened sweet doughs	A008L	Ingredient-rich yeast dough	A008N	Ingredient-rich yeast dough	A008N	Ingredient-rich yeast dough	A008N
Quick bread dough	A008Q	Refined grain	L5	Grains and grain-based products	A000J	Pasta, doughs and similar products	A04QT	Raw doughs and pre-mixes	A008G	Chemically leavened doughs	A008P	Quick bread dough	A008Q	Quick bread dough	A008Q	Quick bread dough	A008Q
Ingredient rich fine dough without yeast	A008R	Refined grain	L5	Grains and grain-based products	A000J	Pasta, doughs and similar products	A04QT	Raw doughs and pre-mixes	A008G	Chemically leavened doughs	A008P	Ingredient rich fine dough without yeast	A008R	Ingredient rich fine dough without yeast	A008R	Ingredient rich fine dough without yeast	A008R
Mixture/mass for baumkuchen	A008S	Refined grain	L5	Grains and grain-based products	A000J	Pasta, doughs and similar products	A04QT	Raw doughs and pre-mixes	A008G	Cake pre-mixes/batter	A009J	Mixture/mass for baumkuchen	A008S	Mixture/mass for baumkuchen	A008S	Mixture/mass for baumkuchen	A008S
Waffle dough/mixture	A008V	Refined grain	L5	Grains and grain-based products	A000J	Pasta, doughs and similar products	A04QT	Raw doughs and pre-mixes	A008G	Chemically leavened doughs	A008P	Waffle dough/mixture	A008V	Waffle dough/mixture	A008V	Waffle dough/mixture	A008V
Short pastry dough (pate brisee)	A008Y	Refined grain	L5	Grains and grain-based products	A000J	Pasta, doughs and similar products	A04QT	Raw doughs and pre-mixes	A008G	Short pastry dough and similar	A008X	Short pastry dough (pate brisee)	A008Y	Short pastry dough (pate brisee)	A008Y	Short pastry dough (pate brisee)	A008Y
Fine dough without yeast	A008Z	Refined grain	L5	Grains and grain-based products	A000J	Pasta, doughs and similar products	A04QT	Raw doughs and pre-mixes	A008G	Short pastry dough and similar	A008X	Fine dough without yeast	A008Z	Fine dough without yeast	A008Z	Fine dough without yeast	A008Z
French pie pastry dough	A009A	Refined grain	L5	Grains and grain-based products	A000J	Pasta, doughs and similar products	A04QT	Raw doughs and pre-mixes	A008G	Short pastry dough and similar	A008X	French pie pastry dough	A009A	French pie pastry dough	A009A	French pie pastry dough	A009A
Short sweet pastry dough (pate sucree)	A009C	Refined grain	L5	Grains and grain-based products	A000J	Pasta, doughs and similar products	A04QT	Raw doughs and pre-mixes	A008G	Short sweet pastry doughs (pate sucree, sablee)	A009B	Short sweet pastry dough (pate sucree)	A009C	Short sweet pastry dough (pate sucree)	A009C	Short sweet pastry dough (pate sucree)	A009C
Shortbread pastry	A009D	Refined grain	L5	Grains and grain-based products	A000J	Pasta, doughs and similar products	A04QT	Raw doughs and pre-mixes	A008G	Short sweet pastry doughs (pate sucree, sablee)	A009B	Shortbread pastry	A009D	Shortbread pastry	A009D	Shortbread pastry	A009D
Piped shortbread pastry	A009E	Refined grain	L5	Grains and grain-based products	A000J	Pasta, doughs and similar products	A04QT	Raw doughs and pre-mixes	A008G	Short sweet pastry doughs (pate sucree, sablee)	A009B	Piped shortbread pastry	A009E	Piped shortbread pastry	A009E	Piped shortbread pastry	A009E
Sweet almond pastry mass	A009F	Refined grain	L5	Grains and grain-based products	A000J	Pasta, doughs and similar products	A04QT	Raw doughs and pre-mixes	A008G	Short sweet pastry doughs (pate sucree, sablee)	A009B	Sweet almond pastry mass	A009F	Sweet almond pastry mass	A009F	Sweet almond pastry mass	A009F
Choux pastry dough	A009H	Refined grain	L5	Grains and grain-based products	A000J	Pasta, doughs and similar products	A04QT	Raw doughs and pre-mixes	A008G	Choux pastry dough and similar	A009G	Choux pastry dough	A009H	Choux pastry dough	A009H	Choux pastry dough	A009H
Sponge cake dough (gÃ©noise)	A009K	Refined grain	L5	Grains and grain-based products	A000J	Pasta, doughs and similar products	A04QT	Raw doughs and pre-mixes	A008G	Cake pre-mixes/batter	A009J	Sponge cake dough (gÃ©noise)	A009K	Sponge cake dough (gÃ©noise)	A009K	Sponge cake dough (gÃ©noise)	A009K
Common laminated dough	A009M	Refined grain	L5	Grains and grain-based products	A000J	Pasta, doughs and similar products	A04QT	Raw doughs and pre-mixes	A008G	Laminated doughs	A009L	Common laminated dough	A009M	Common laminated dough	A009M	Common laminated dough	A009M
Strudel dough	A009N	Refined grain	L5	Grains and grain-based products	A000J	Pasta, doughs and similar products	A04QT	Raw doughs and pre-mixes	A008G	Laminated doughs	A009L	Strudel dough	A009N	Strudel dough	A009N	Strudel dough	A009N
Gingerbread dough	A009Q	Refined grain	L5	Grains and grain-based products	A000J	Pasta, doughs and similar products	A04QT	Raw doughs and pre-mixes	A008G	Miscellaneous doughs	A009P	Gingerbread dough	A009Q	Gingerbread dough	A009Q	Gingerbread dough	A009Q
Quark oil dough	A009R	Refined grain	L5	Grains and grain-based products	A000J	Pasta, doughs and similar products	A04QT	Raw doughs and pre-mixes	A008G	Miscellaneous doughs	A009P	Quark oil dough	A009R	Quark oil dough	A009R	Quark oil dough	A009R
Suet pastry (pÃ¢te a grasse de boeuf) dough	A009S	Refined grain	L5	Grains and grain-based products	A000J	Pasta, doughs and similar products	A04QT	Raw doughs and pre-mixes	A008G	Miscellaneous doughs	A009P	Suet pastry (pÃ¢te a grasse de boeuf) dough	A009S	Suet pastry (pÃ¢te a grasse de boeuf) dough	A009S	Suet pastry (pÃ¢te a grasse de boeuf) dough	A009S
Butter biscuits	A009Y	Refined grain	L5	Grains and grain-based products	A000J	Fine bakery wares	A009T	Biscuits	A009V	Biscuits, sweet, plain	A009X	Butter biscuits	A009Y	Butter biscuits	A009Y	Butter biscuits	A009Y
Biscuits, chocolate	A009Z	Refined grain	L5	Grains and grain-based products	A000J	Fine bakery wares	A009T	Biscuits	A009V	Biscuits, sweet, plain	A009X	Biscuits, chocolate	A009Z	Biscuits, chocolate	A009Z	Biscuits, chocolate	A009Z
Biscuits, spelt meal	A00AC	Refined grain	L5	Grains and grain-based products	A000J	Fine bakery wares	A009T	Biscuits	A009V	Biscuits, sweet, plain	A009X	Biscuits, spelt meal	A00AC	Biscuits, spelt meal	A00AC	Biscuits, spelt meal	A00AC
Speculaas	A00AD	Refined grain	L5	Grains and grain-based products	A000J	Fine bakery wares	A009T	Biscuits	A009V	Biscuits, sweet, plain	A009X	Speculaas	A00AD	Speculaas	A00AD	Speculaas	A00AD
Sponge cake	A00AQ	Refined grain	L5	Grains and grain-based products	A000J	Fine bakery wares	A009T	Cakes	A00AN	Plain cakes	A00AP	Sponge cake	A00AQ	Sponge cake	A00AQ	Sponge cake	A00AQ
Cream cake	A00AV	Refined grain	L5	Grains and grain-based products	A000J	Fine bakery wares	A009T	Cakes	A00AN	Plain cakes	A00AP	Cream cake	A00AV	Cream cake	A00AV	Cream cake	A00AV
Fruit cake	A00BA	Refined grain	L5	Grains and grain-based products	A000J	Fine bakery wares	A009T	Cakes	A00AN	Plain cakes	A00AP	Fruit cake	A00BA	Fruit cake	A00BA	Fruit cake	A00BA
Muffins	A00BC	Refined grain	L5	Grains and grain-based products	A000J	Fine bakery wares	A009T	Cakes	A00AN	Plain cakes	A00AP	Muffins	A00BC	Muffins	A00BC	Muffins	A00BC
Meringue tart	A00BD	Refined grain	L5	Grains and grain-based products	A000J	Fine bakery wares	A009T	Cakes	A00AN	Plain cakes	A00AP	Meringue tart	A00BD	Meringue tart	A00BD	Meringue tart	A00BD
Chocolate cake	A00BG	Refined grain	L5	Grains and grain-based products	A000J	Fine bakery wares	A009T	Cakes	A00AN	Chocolate-based cakes	A00BF	Chocolate cake	A00BG	Chocolate cake	A00BG	Chocolate cake	A00BG
Cake marbled, with chocolate	A00BJ	Refined grain	L5	Grains and grain-based products	A000J	Fine bakery wares	A009T	Cakes	A00AN	Chocolate-based cakes	A00BF	Cake marbled, with chocolate	A00BJ	Cake marbled, with chocolate	A00BJ	Cake marbled, with chocolate	A00BJ
Croissant, filled with chocolate	A00BN	Refined grain	L5	Grains and grain-based products	A000J	Fine bakery wares	A009T	Yeast leavened pastry	A00BK	Croissant	A00BM	Croissant, filled with chocolate	A00BN	Croissant, filled with chocolate	A00BN	Croissant, filled with chocolate	A00BN
Croissant, filled with cream	A00BP	Refined grain	L5	Grains and grain-based products	A000J	Fine bakery wares	A009T	Yeast leavened pastry	A00BK	Croissant	A00BM	Croissant, filled with cream	A00BP	Croissant, filled with cream	A00BP	Croissant, filled with cream	A00BP
Croissant, filled with jam	A00BQ	Refined grain	L5	Grains and grain-based products	A000J	Fine bakery wares	A009T	Yeast leavened pastry	A00BK	Croissant	A00BM	Croissant, filled with jam	A00BQ	Croissant, filled with jam	A00BQ	Croissant, filled with jam	A00BQ
Rhubarb flan	A00BY	Refined grain	L5	Grains and grain-based products	A000J	Fine bakery wares	A009T	Shortcrust (pies -tarts)	A00BV	Flan tart	A00BX	Rhubarb flan	A00BY	Rhubarb flan	A00BY	Rhubarb flan	A00BY
Puff-pastry croissant, filled with chocolate	A00CE	Refined grain	L5	Grains and grain-based products	A000J	Fine bakery wares	A009T	Pastry based on laminated dough	A00CC	Croissant from puff pastry	A00CD	Puff-pastry croissant, filled with chocolate	A00CE	Puff-pastry croissant, filled with chocolate	A00CE	Puff-pastry croissant, filled with chocolate	A00CE
Lebkuchen	A00CS	Refined grain	L5	Grains and grain-based products	A000J	Fine bakery wares	A009T	Various pastry	A00CJ	Spice cakes	A00CR	Lebkuchen	A00CS	Lebkuchen	A00CS	Lebkuchen	A00CS
Gingerbread	A00CT	Refined grain	L5	Grains and grain-based products	A000J	Fine bakery wares	A009T	Various pastry	A00CJ	Spice cakes	A00CR	Gingerbread	A00CT	Gingerbread	A00CT	Gingerbread	A00CT
Barley popped	A00CZ	Refined grain	L5	Grains and grain-based products	A000J	Breakfast cereals	A00CV	Processed and mixed breakfast cereals	A04LK	Popped cereals	A04LL	Barley popped	A00CZ	Barley popped	A00CZ	Barley popped	A00CZ
Processed barley-based flakes	A00DA	Refined grain	L5	Grains and grain-based products	A000J	Breakfast cereals	A00CV	Processed and mixed breakfast cereals	A04LK	Cereal flakes and similar	A04QY	Processed barley-based flakes	A00DA	Processed barley-based flakes	A00DA	Processed barley-based flakes	A00DA
Processed maize-based flakes	A00DD	Refined grain	L5	Grains and grain-based products	A000J	Breakfast cereals	A00CV	Processed and mixed breakfast cereals	A04LK	Cereal flakes and similar	A04QY	Processed maize-based flakes	A00DD	Processed maize-based flakes	A00DD	Processed maize-based flakes	A00DD
Millet rolled grains	A00DF	Refined grain	L5	Grains and grain-based products	A000J	Breakfast cereals	A00CV	Breakfast cereals, plain	A04LH	Cereal rolled grains	A04LJ	Millet rolled grains	A00DF	Millet rolled grains	A00DF	Millet rolled grains	A00DF
Rice, popped	A00DR	Refined grain	L5	Grains and grain-based products	A000J	Breakfast cereals	A00CV	Processed and mixed breakfast cereals	A04LK	Popped cereals	A04LL	Rice, popped	A00DR	Rice, popped	A00DR	Rice, popped	A00DR
Processed rice-based flakes	A00DS	Refined grain	L5	Grains and grain-based products	A000J	Breakfast cereals	A00CV	Processed and mixed breakfast cereals	A04LK	Cereal flakes and similar	A04QY	Processed rice-based flakes	A00DS	Processed rice-based flakes	A00DS	Processed rice-based flakes	A00DS
Rye popped	A00DX	Refined grain	L5	Grains and grain-based products	A000J	Breakfast cereals	A00CV	Processed and mixed breakfast cereals	A04LK	Popped cereals	A04LL	Rye popped	A00DX	Rye popped	A00DX	Rye popped	A00DX
Processed rye-based flakes	A00DY	Refined grain	L5	Grains and grain-based products	A000J	Breakfast cereals	A00CV	Processed and mixed breakfast cereals	A04LK	Cereal flakes and similar	A04QY	Processed rye-based flakes	A00DY	Processed rye-based flakes	A00DY	Processed rye-based flakes	A00DY
Wheat, popped	A00EE	Refined grain	L5	Grains and grain-based products	A000J	Breakfast cereals	A00CV	Processed and mixed breakfast cereals	A04LK	Popped cereals	A04LL	Wheat, popped	A00EE	Wheat, popped	A00EE	Wheat, popped	A00EE
Processed wheat-based flakes	A00EF	Refined grain	L5	Grains and grain-based products	A000J	Breakfast cereals	A00CV	Processed and mixed breakfast cereals	A04LK	Cereal flakes and similar	A04QY	Processed wheat-based flakes	A00EF	Processed wheat-based flakes	A00EF	Processed wheat-based flakes	A00EF
Processed mixed cereal-based flakes	A00EM	Refined grain	L5	Grains and grain-based products	A000J	Breakfast cereals	A00CV	Processed and mixed breakfast cereals	A04LK	Cereal flakes and similar	A04QY	Processed mixed cereal-based flakes	A00EM	Processed mixed cereal-based flakes	A00EM	Processed mixed cereal-based flakes	A00EM
Rice porridge	A00ER	Refined grain	L5	Grains and grain-based products	A000J	Breakfast cereals	A00CV	Breakfast cereals, plain	A04LH	Porridge (in dry form, to be diluted)	A00EN	Rice porridge	A00ER	Rice porridge	A00ER	Rice porridge	A00ER
Rye porridge	A00ES	Refined grain	L5	Grains and grain-based products	A000J	Breakfast cereals	A00CV	Breakfast cereals, plain	A04LH	Porridge (in dry form, to be diluted)	A00EN	Rye porridge	A00ES	Rye porridge	A00ES	Rye porridge	A00ES
Wheat semolina porridge	A00EV	Refined grain	L5	Grains and grain-based products	A000J	Breakfast cereals	A00CV	Breakfast cereals, plain	A04LH	Porridge (in dry form, to be diluted)	A00EN	Wheat semolina porridge	A00EV	Wheat semolina porridge	A00EV	Wheat semolina porridge	A00EV
Barley porridge	A00EX	Refined grain	L5	Grains and grain-based products	A000J	Breakfast cereals	A00CV	Breakfast cereals, plain	A04LH	Porridge (in dry form, to be diluted)	A00EN	Barley porridge	A00EX	Barley porridge	A00EX	Barley porridge	A00EX
Canary grass grain	A0BJZ	Refined grain	L5	Grains and grain-based products	A000J	Cereals and cereal primary derivatives	A000K	Cereal grains (and cereal-like grains)	A000L	Common millet and similar-	A000Y	Canary grass grain	A0BJZ	Canary grass grain	A0BJZ	Canary grass grain	A0BJZ
Wafers	A0BYR	Refined grain	L5	Grains and grain-based products	A000J	Fine bakery wares	A009T	Biscuits	A009V	Biscuit with inclusions, filling or coating	A00AE	Wafers	A0BYR	Wafers	A0BYR	Wafers	A0BYR
Rotation cooked layered cakes	A0C6L	Refined grain	L5	Grains and grain-based products	A000J	Fine bakery wares	A009T	Cakes	A00AN	Plain cakes	A00AP	Rotation cooked layered cakes	A0C6L	Rotation cooked layered cakes	A0C6L	Rotation cooked layered cakes	A0C6L
Black fonio grain	A0CGK	Refined grain	L5	Grains and grain-based products	A000J	Cereals and cereal primary derivatives	A000K	Cereal grains (and cereal-like grains)	A000L	Common millet and similar-	A000Y	Black fonio grain	A0CGK	Black fonio grain	A0CGK	Black fonio grain	A0CGK
African rice grain	A0CGL	Refined grain	L5	Grains and grain-based products	A000J	Cereals and cereal primary derivatives	A000K	Cereal grains (and cereal-like grains)	A000L	Rice and similar-	A001C	African rice grain	A0CGL	African rice grain	A0CGL	African rice grain	A0CGL
Hybrid NericaÂ®	A0CGM	Refined grain	L5	Grains and grain-based products	A000J	Cereals and cereal primary derivatives	A000K	Cereal grains (and cereal-like grains)	A000L	Rice and similar-	A001C	Hybrid NericaÂ®	A0CGM	Hybrid NericaÂ®	A0CGM	Hybrid NericaÂ®	A0CGM
Bread pre-mixes (dry)	A0CSL	Refined grain	L5	Grains and grain-based products	A000J	Pasta, doughs and similar products	A04QT	Raw doughs and pre-mixes	A008G	Pre-mixes (dry) for baked products	A0CSK	Bread pre-mixes (dry)	A0CSL	Bread pre-mixes (dry)	A0CSL	Bread pre-mixes (dry)	A0CSL
Cake pre-mixes (dry)	A0CSM	Refined grain	L5	Grains and grain-based products	A000J	Pasta, doughs and similar products	A04QT	Raw doughs and pre-mixes	A008G	Pre-mixes (dry) for baked products	A0CSK	Cake pre-mixes (dry)	A0CSM	Cake pre-mixes (dry)	A0CSM	Cake pre-mixes (dry)	A0CSM
Pancake pre-mixes (dry)	A0CSN	Refined grain	L5	Grains and grain-based products	A000J	Pasta, doughs and similar products	A04QT	Raw doughs and pre-mixes	A008G	Pre-mixes (dry) for baked products	A0CSK	Pancake pre-mixes (dry)	A0CSN	Pancake pre-mixes (dry)	A0CSN	Pancake pre-mixes (dry)	A0CSN
Other species of genus Triticum, not elsewhere mentioned	A0D9K	Refined grain	L5	Grains and grain-based products	A000J	Cereals and cereal primary derivatives	A000K	Cereal grains (and cereal-like grains)	A000L	Wheat and similar-	A001M	Other species of genus Triticum, not elsewhere mentioned	A0D9K	Other species of genus Triticum, not elsewhere mentioned	A0D9K	Other species of genus Triticum, not elsewhere mentioned	A0D9K
Other species of genus Sorghum, not elsewhere mentioned	A0D9M	Refined grain	L5	Grains and grain-based products	A000J	Cereals and cereal primary derivatives	A000K	Cereal grains (and cereal-like grains)	A000L	Sorghum and similar-	A0D9Q	Other species of genus Sorghum, not elsewhere mentioned	A0D9M	Other species of genus Sorghum, not elsewhere mentioned	A0D9M	Other species of genus Sorghum, not elsewhere mentioned	A0D9M
Sudan grass grain	A0D9N	Refined grain	L5	Grains and grain-based products	A000J	Cereals and cereal primary derivatives	A000K	Cereal grains (and cereal-like grains)	A000L	Sorghum and similar-	A0D9Q	Sudan grass grain	A0D9N	Sudan grass grain	A0D9N	Sudan grass grain	A0D9N
Porridge water based (ready to eat)	A0ESM	Refined grain	L5	Grains and grain-based products	A000J	Breakfast cereals	A00CV	Breakfast cereals, plain	A04LH	Porridge (ready to eat)	A0F0V	Porridge water based (ready to eat)	A0ESM	Porridge water based (ready to eat)	A0ESM	Porridge water based (ready to eat)	A0ESM
Porridge milk based (ready to eat)	A0F0T	Refined grain	L5	Grains and grain-based products	A000J	Breakfast cereals	A00CV	Breakfast cereals, plain	A04LH	Porridge (ready to eat)	A0F0V	Porridge milk based (ready to eat)	A0F0T	Porridge milk based (ready to eat)	A0F0T	Porridge milk based (ready to eat)	A0F0T
Extruded breakfast cereal products	A0F4Q	Refined grain	L5	Grains and grain-based products	A000J	Breakfast cereals	A00CV	Processed and mixed breakfast cereals	A04LK	Cereal flakes and similar	A04QY	Extruded breakfast cereal products	A0F4Q	Extruded breakfast cereal products	A0F4Q	Extruded breakfast cereal products	A0F4Q
Phyllo dough	A16FH	Refined grain	L5	Grains and grain-based products	A000J	Pasta, doughs and similar products	A04QT	Raw doughs and pre-mixes	A008G	Laminated doughs	A009L	Phyllo dough	A16FH	Phyllo dough	A16FH	Phyllo dough	A16FH
Sponge biscuits	A16FJ	Refined grain	L5	Grains and grain-based products	A000J	Fine bakery wares	A009T	Biscuits	A009V	Biscuits, sweet, plain	A009X	Sponge biscuits	A16FJ	Sponge biscuits	A16FJ	Sponge biscuits	A16FJ
Mixed roasted flours for porridge-like food	A16GM	Refined grain	L5	Grains and grain-based products	A000J	Breakfast cereals	A00CV	Breakfast cereals, plain	A04LH	Porridge (in dry form, to be diluted)	A00EN	Mixed roasted flours for porridge-like food	A16GM	Mixed roasted flours for porridge-like food	A16GM	Mixed roasted flours for porridge-like food	A16GM
Tritordeum	A170H	Refined grain	L5	Grains and grain-based products	A000J	Cereals and cereal primary derivatives	A000K	Cereal grains (and cereal-like grains)	A000L	Wheat and similar-	A001M	Tritordeum	A170H	Tritordeum	A170H	Tritordeum	A170H
Common millet and similar-	A000Y	Refined grain	L5	Grains and grain-based products	A000J	Cereals and cereal primary derivatives	A000K	Cereal grains (and cereal-like grains)	A000L	Common millet and similar-	A000Y	Common millet and similar-	A000Y	Common millet and similar-	A000Y	Common millet and similar-	A000Y
Rice and similar-	A001C	Refined grain	L5	Grains and grain-based products	A000J	Cereals and cereal primary derivatives	A000K	Cereal grains (and cereal-like grains)	A000L	Rice and similar-	A001C	Rice and similar-	A001C	Rice and similar-	A001C	Rice and similar-	A001C
Wheat and similar-	A001M	Refined grain	L5	Grains and grain-based products	A000J	Cereals and cereal primary derivatives	A000K	Cereal grains (and cereal-like grains)	A000L	Wheat and similar-	A001M	Wheat and similar-	A001M	Wheat and similar-	A001M	Wheat and similar-	A001M
Mixture of grains	A001X	Refined grain	L5	Grains and grain-based products	A000J	Cereals and cereal primary derivatives	A000K	Cereal grains (and cereal-like grains)	A000L	Mixture of grains	A001X	Mixture of grains	A001X	Mixture of grains	A001X	Mixture of grains	A001X
Other cereals	A001Y	Refined grain	L5	Grains and grain-based products	A000J	Cereals and cereal primary derivatives	A000K	Cereal grains (and cereal-like grains)	A000L	Other cereals	A001Y	Other cereals	A001Y	Other cereals	A001Y	Other cereals	A001Y
Amaranth flour	A002E	Refined grain	L5	Grains and grain-based products	A000J	Cereals and cereal primary derivatives	A000K	Cereal and cereal-like flours	A04KS	Amaranth flour	A002E	Amaranth flour	A002E	Amaranth flour	A002E	Amaranth flour	A002E
Barley flour	A002L	Refined grain	L5	Grains and grain-based products	A000J	Cereals and cereal primary derivatives	A000K	Cereal and cereal-like flours	A04KS	Barley flour	A002L	Barley flour	A002L	Barley flour	A002L	Barley flour	A002L
Maize semolina	A002N	Refined grain	L5	Grains and grain-based products	A000J	Cereals and cereal primary derivatives	A000K	Semolina	A0ETL	Maize semolina	A002N	Maize semolina	A002N	Maize semolina	A002N	Maize semolina	A002N
Millet flour	A002T	Refined grain	L5	Grains and grain-based products	A000J	Cereals and cereal primary derivatives	A000K	Cereal and cereal-like flours	A04KS	Millet flour	A002T	Millet flour	A002T	Millet flour	A002T	Millet flour	A002T
Millet groats	A002V	Refined grain	L5	Grains and grain-based products	A000J	Cereals and cereal primary derivatives	A000K	Groats	A0BY1	Millet groats	A002V	Millet groats	A002V	Millet groats	A002V	Millet groats	A002V
Rice flour	A003F	Refined grain	L5	Grains and grain-based products	A000J	Cereals and cereal primary derivatives	A000K	Cereal and cereal-like flours	A04KS	Rice flour	A003F	Rice flour	A003F	Rice flour	A003F	Rice flour	A003F
Rye flour	A003J	Refined grain	L5	Grains and grain-based products	A000J	Cereals and cereal primary derivatives	A000K	Cereal and cereal-like flours	A04KS	Rye flour	A003J	Rye flour	A003J	Rye flour	A003J	Rye flour	A003J
Sorghum flour	A003T	Refined grain	L5	Grains and grain-based products	A000J	Cereals and cereal primary derivatives	A000K	Cereal and cereal-like flours	A04KS	Sorghum flour	A003T	Sorghum flour	A003T	Sorghum flour	A003T	Sorghum flour	A003T
Wheat flour	A003X	Refined grain	L5	Grains and grain-based products	A000J	Cereals and cereal primary derivatives	A000K	Cereal and cereal-like flours	A04KS	Wheat flour	A003X	Wheat flour	A003X	Wheat flour	A003X	Wheat flour	A003X
Wheat semolina	A004F	Refined grain	L5	Grains and grain-based products	A000J	Cereals and cereal primary derivatives	A000K	Semolina	A0ETL	Wheat semolina	A004F	Wheat semolina	A004F	Wheat semolina	A004F	Wheat semolina	A004F
Bulgur	A004G	Refined grain	L5	Grains and grain-based products	A000J	Cereals and cereal primary derivatives	A000K	Groats	A0BY1	Bulgur	A004G	Bulgur	A004G	Bulgur	A004G	Bulgur	A004G
Spelt flour	A004H	Refined grain	L5	Grains and grain-based products	A000J	Cereals and cereal primary derivatives	A000K	Cereal and cereal-like flours	A04KS	Spelt flour	A004H	Spelt flour	A004H	Spelt flour	A004H	Spelt flour	A004H
Flour mix (like wheat/rye/barley/oats and other)	A004S	Refined grain	L5	Grains and grain-based products	A000J	Cereals and cereal primary derivatives	A000K	Cereal and cereal-like flours	A04KS	Flour mix (like wheat/rye/barley/oats and other)	A004S	Flour mix (like wheat/rye/barley/oats and other)	A004S	Flour mix (like wheat/rye/barley/oats and other)	A004S	Flour mix (like wheat/rye/barley/oats and other)	A004S
Wheat bread and rolls	A004X	Refined grain	L5	Grains and grain-based products	A000J	Bread and similar products	A004V	Leavened bread and similar	A0BY0	Wheat bread and rolls	A004X	Wheat bread and rolls	A004X	Wheat bread and rolls	A004X	Wheat bread and rolls	A004X
Rye only bread and rolls	A005F	Refined grain	L5	Grains and grain-based products	A000J	Bread and similar products	A004V	Leavened bread and similar	A0BY0	Rye only bread and rolls	A005F	Rye only bread and rolls	A005F	Rye only bread and rolls	A005F	Rye only bread and rolls	A005F
Bread and rolls with special ingredients added	A005K	Refined grain	L5	Grains and grain-based products	A000J	Bread and similar products	A004V	Leavened bread and similar	A0BY0	Bread and rolls with special ingredients added	A005K	Bread and rolls with special ingredients added	A005K	Bread and rolls with special ingredients added	A005K	Bread and rolls with special ingredients added	A005K
Multigrain bread and rolls	A005L	Refined grain	L5	Grains and grain-based products	A000J	Bread and similar products	A004V	Leavened bread and similar	A0BY0	Multigrain bread and rolls	A005L	Multigrain bread and rolls	A005L	Multigrain bread and rolls	A005L	Multigrain bread and rolls	A005L
Gluten free bread	A005R	Refined grain	L5	Grains and grain-based products	A000J	Bread and similar products	A004V	Bread alternative	A0ERB	Gluten free bread	A005R	Gluten free bread	A005R	Gluten free bread	A005R	Gluten free bread	A005R
Pretzels	A005V	Refined grain	L5	Grains and grain-based products	A000J	Bread and similar products	A004V	Bread alternative	A0ERB	Pretzels	A005V	Pretzels	A005V	Pretzels	A005V	Pretzels	A005V
Rye crisp bread	A006A	Refined grain	L5	Grains and grain-based products	A000J	Bread and similar products	A004V	Crisp bread	A0CHT	Rye crisp bread	A006A	Rye crisp bread	A006A	Rye crisp bread	A006A	Rye crisp bread	A006A
Wheat crisp bread	A006D	Refined grain	L5	Grains and grain-based products	A000J	Bread and similar products	A004V	Crisp bread	A0CHT	Wheat crisp bread	A006D	Wheat crisp bread	A006D	Wheat crisp bread	A006D	Wheat crisp bread	A006D
Extruded rice bread	A006G	Refined grain	L5	Grains and grain-based products	A000J	Bread and similar products	A004V	Extruded, pressed or puffed bread	A005Z	Extruded rice bread	A006G	Extruded rice bread	A006G	Extruded rice bread	A006G	Extruded rice bread	A006G
Puffed cereals textured bread	A006H	Refined grain	L5	Grains and grain-based products	A000J	Bread and similar products	A004V	Extruded, pressed or puffed bread	A005Z	Puffed cereals textured bread	A006H	Puffed cereals textured bread	A006H	Puffed cereals textured bread	A006H	Puffed cereals textured bread	A006H
Rusk, refined flour	A006N	Refined grain	L5	Grains and grain-based products	A000J	Bread and similar products	A004V	Rusk	A006M	Rusk, refined flour	A006N	Rusk, refined flour	A006N	Rusk, refined flour	A006N	Rusk, refined flour	A006N
Pizza base, cooked	A006Q	Refined grain	L5	Grains and grain-based products	A000J	Bread and similar products	A004V	Unleavened or flat bread and similar	A04KZ	Pizza base, cooked	A006Q	Pizza base, cooked	A006Q	Pizza base, cooked	A006Q	Pizza base, cooked	A006Q
Traditional unleavened breads	A006R	Refined grain	L5	Grains and grain-based products	A000J	Bread and similar products	A004V	Unleavened or flat bread and similar	A04KZ	Traditional unleavened breads	A006R	Traditional unleavened breads	A006R	Traditional unleavened breads	A006R	Traditional unleavened breads	A006R
Breadcrumbs	A007A	Refined grain	L5	Grains and grain-based products	A000J	Bread and similar products	A004V	Additional bread products	A006Z	Breadcrumbs	A007A	Breadcrumbs	A007A	Breadcrumbs	A007A	Breadcrumbs	A007A
Croutons	A007B	Refined grain	L5	Grains and grain-based products	A000J	Bread and similar products	A004V	Additional bread products	A006Z	Croutons	A007B	Croutons	A007B	Croutons	A007B	Croutons	A007B
Bread stuffing	A007C	Refined grain	L5	Grains and grain-based products	A000J	Bread and similar products	A004V	Additional bread products	A006Z	Bread stuffing	A007C	Bread stuffing	A007C	Bread stuffing	A007C	Bread stuffing	A007C
Pasta, plain (not stuffed), uncooked	A007E	Refined grain	L5	Grains and grain-based products	A000J	Pasta, doughs and similar products	A04QT	Pasta and similar products	A007D	Pasta, plain (not stuffed), uncooked	A007E	Pasta, plain (not stuffed), uncooked	A007E	Pasta, plain (not stuffed), uncooked	A007E	Pasta, plain (not stuffed), uncooked	A007E
Yeast leavened bread doughs	A008H	Refined grain	L5	Grains and grain-based products	A000J	Pasta, doughs and similar products	A04QT	Raw doughs and pre-mixes	A008G	Yeast leavened bread doughs	A008H	Yeast leavened bread doughs	A008H	Yeast leavened bread doughs	A008H	Yeast leavened bread doughs	A008H
Yeast leavened sweet doughs	A008L	Refined grain	L5	Grains and grain-based products	A000J	Pasta, doughs and similar products	A04QT	Raw doughs and pre-mixes	A008G	Yeast leavened sweet doughs	A008L	Yeast leavened sweet doughs	A008L	Yeast leavened sweet doughs	A008L	Yeast leavened sweet doughs	A008L
Chemically leavened doughs	A008P	Refined grain	L5	Grains and grain-based products	A000J	Pasta, doughs and similar products	A04QT	Raw doughs and pre-mixes	A008G	Chemically leavened doughs	A008P	Chemically leavened doughs	A008P	Chemically leavened doughs	A008P	Chemically leavened doughs	A008P
Unleavened doughs	A008T	Refined grain	L5	Grains and grain-based products	A000J	Pasta, doughs and similar products	A04QT	Raw doughs and pre-mixes	A008G	Unleavened doughs	A008T	Unleavened doughs	A008T	Unleavened doughs	A008T	Unleavened doughs	A008T
Short pastry dough and similar	A008X	Refined grain	L5	Grains and grain-based products	A000J	Pasta, doughs and similar products	A04QT	Raw doughs and pre-mixes	A008G	Short pastry dough and similar	A008X	Short pastry dough and similar	A008X	Short pastry dough and similar	A008X	Short pastry dough and similar	A008X
Short sweet pastry doughs (pate sucree, sablee)	A009B	Refined grain	L5	Grains and grain-based products	A000J	Pasta, doughs and similar products	A04QT	Raw doughs and pre-mixes	A008G	Short sweet pastry doughs (pate sucree, sablee)	A009B	Short sweet pastry doughs (pate sucree, sablee)	A009B	Short sweet pastry doughs (pate sucree, sablee)	A009B	Short sweet pastry doughs (pate sucree, sablee)	A009B
Choux pastry dough and similar	A009G	Refined grain	L5	Grains and grain-based products	A000J	Pasta, doughs and similar products	A04QT	Raw doughs and pre-mixes	A008G	Choux pastry dough and similar	A009G	Choux pastry dough and similar	A009G	Choux pastry dough and similar	A009G	Choux pastry dough and similar	A009G
Cake pre-mixes/batter	A009J	Refined grain	L5	Grains and grain-based products	A000J	Pasta, doughs and similar products	A04QT	Raw doughs and pre-mixes	A008G	Cake pre-mixes/batter	A009J	Cake pre-mixes/batter	A009J	Cake pre-mixes/batter	A009J	Cake pre-mixes/batter	A009J
Laminated doughs	A009L	Refined grain	L5	Grains and grain-based products	A000J	Pasta, doughs and similar products	A04QT	Raw doughs and pre-mixes	A008G	Laminated doughs	A009L	Laminated doughs	A009L	Laminated doughs	A009L	Laminated doughs	A009L
Miscellaneous doughs	A009P	Refined grain	L5	Grains and grain-based products	A000J	Pasta, doughs and similar products	A04QT	Raw doughs and pre-mixes	A008G	Miscellaneous doughs	A009P	Miscellaneous doughs	A009P	Miscellaneous doughs	A009P	Miscellaneous doughs	A009P
Biscuits, sweet, plain	A009X	Refined grain	L5	Grains and grain-based products	A000J	Fine bakery wares	A009T	Biscuits	A009V	Biscuits, sweet, plain	A009X	Biscuits, sweet, plain	A009X	Biscuits, sweet, plain	A009X	Biscuits, sweet, plain	A009X
Biscuit with inclusions, filling or coating	A00AE	Refined grain	L5	Grains and grain-based products	A000J	Fine bakery wares	A009T	Biscuits	A009V	Biscuit with inclusions, filling or coating	A00AE	Biscuit with inclusions, filling or coating	A00AE	Biscuit with inclusions, filling or coating	A00AE	Biscuit with inclusions, filling or coating	A00AE
Ã‰clair	A00AH	Refined grain	L5	Grains and grain-based products	A000J	Fine bakery wares	A009T	Choux pastry	A00AG	Ã‰clair	A00AH	Ã‰clair	A00AH	Ã‰clair	A00AH	Ã‰clair	A00AH
Beignets	A00AJ	Refined grain	L5	Grains and grain-based products	A000J	Fine bakery wares	A009T	Choux pastry	A00AG	Beignets	A00AJ	Beignets	A00AJ	Beignets	A00AJ	Beignets	A00AJ
Profiterole	A00AK	Refined grain	L5	Grains and grain-based products	A000J	Fine bakery wares	A009T	Choux pastry	A00AG	Profiterole	A00AK	Profiterole	A00AK	Profiterole	A00AK	Profiterole	A00AK
Croquembouche	A00AL	Refined grain	L5	Grains and grain-based products	A000J	Fine bakery wares	A009T	Choux pastry	A00AG	Croquembouche	A00AL	Croquembouche	A00AL	Croquembouche	A00AL	Croquembouche	A00AL
Gougere	A00AM	Refined grain	L5	Grains and grain-based products	A000J	Fine bakery wares	A009T	Choux pastry	A00AG	Gougere	A00AM	Gougere	A00AM	Gougere	A00AM	Gougere	A00AM
Plain cakes	A00AP	Refined grain	L5	Grains and grain-based products	A000J	Fine bakery wares	A009T	Cakes	A00AN	Plain cakes	A00AP	Plain cakes	A00AP	Plain cakes	A00AP	Plain cakes	A00AP
Chocolate-based cakes	A00BF	Refined grain	L5	Grains and grain-based products	A000J	Fine bakery wares	A009T	Cakes	A00AN	Chocolate-based cakes	A00BF	Chocolate-based cakes	A00BF	Chocolate-based cakes	A00BF	Chocolate-based cakes	A00BF
Buns	A00BL	Refined grain	L5	Grains and grain-based products	A000J	Fine bakery wares	A009T	Yeast leavened pastry	A00BK	Buns	A00BL	Buns	A00BL	Buns	A00BL	Buns	A00BL
Croissant	A00BM	Refined grain	L5	Grains and grain-based products	A000J	Fine bakery wares	A009T	Yeast leavened pastry	A00BK	Croissant	A00BM	Croissant	A00BM	Croissant	A00BM	Croissant	A00BM
Doughnuts-berliner	A00BR	Refined grain	L5	Grains and grain-based products	A000J	Fine bakery wares	A009T	Yeast leavened pastry	A00BK	Doughnuts-berliner	A00BR	Doughnuts-berliner	A00BR	Doughnuts-berliner	A00BR	Doughnuts-berliner	A00BR
Kringles	A00BS	Refined grain	L5	Grains and grain-based products	A000J	Fine bakery wares	A009T	Yeast leavened pastry	A00BK	Kringles	A00BS	Kringles	A00BS	Kringles	A00BS	Kringles	A00BS
Brioche type products	A00BT	Refined grain	L5	Grains and grain-based products	A000J	Fine bakery wares	A009T	Yeast leavened pastry	A00BK	Brioche type products	A00BT	Brioche type products	A00BT	Brioche type products	A00BT	Brioche type products	A00BT
Flan tart	A00BX	Refined grain	L5	Grains and grain-based products	A000J	Fine bakery wares	A009T	Shortcrust (pies -tarts)	A00BV	Flan tart	A00BX	Flan tart	A00BX	Flan tart	A00BX	Flan tart	A00BX
Fruit pie-tarts	A00BZ	Refined grain	L5	Grains and grain-based products	A000J	Fine bakery wares	A009T	Shortcrust (pies -tarts)	A00BV	Fruit pie-tarts	A00BZ	Fruit pie-tarts	A00BZ	Fruit pie-tarts	A00BZ	Fruit pie-tarts	A00BZ
Marzipan pie	A00CB	Refined grain	L5	Grains and grain-based products	A000J	Fine bakery wares	A009T	Shortcrust (pies -tarts)	A00BV	Marzipan pie	A00CB	Marzipan pie	A00CB	Marzipan pie	A00CB	Marzipan pie	A00CB
Croissant from puff pastry	A00CD	Refined grain	L5	Grains and grain-based products	A000J	Fine bakery wares	A009T	Pastry based on laminated dough	A00CC	Croissant from puff pastry	A00CD	Croissant from puff pastry	A00CD	Croissant from puff pastry	A00CD	Croissant from puff pastry	A00CD
Apple strudel	A00CF	Refined grain	L5	Grains and grain-based products	A000J	Fine bakery wares	A009T	Pastry based on laminated dough	A00CC	Apple strudel	A00CF	Apple strudel	A00CF	Apple strudel	A00CF	Apple strudel	A00CF
Cream-cheese strudel	A00CG	Refined grain	L5	Grains and grain-based products	A000J	Fine bakery wares	A009T	Pastry based on laminated dough	A00CC	Cream-cheese strudel	A00CG	Cream-cheese strudel	A00CG	Cream-cheese strudel	A00CG	Cream-cheese strudel	A00CG
Baklava	A00CH	Refined grain	L5	Grains and grain-based products	A000J	Fine bakery wares	A009T	Pastry based on laminated dough	A00CC	Baklava	A00CH	Baklava	A00CH	Baklava	A00CH	Baklava	A00CH
Dumpling, sweet	A00CK	Refined grain	L5	Grains and grain-based products	A000J	Fine bakery wares	A009T	Various pastry	A00CJ	Dumpling, sweet	A00CK	Dumpling, sweet	A00CK	Dumpling, sweet	A00CK	Dumpling, sweet	A00CK
Pancakes	A00CL	Refined grain	L5	Grains and grain-based products	A000J	Fine bakery wares	A009T	Various pastry	A00CJ	Pancakes	A00CL	Pancakes	A00CL	Pancakes	A00CL	Pancakes	A00CL
Scones and similar	A00CM	Refined grain	L5	Grains and grain-based products	A000J	Fine bakery wares	A009T	Various pastry	A00CJ	Scones and similar	A00CM	Scones and similar	A00CM	Scones and similar	A00CM	Scones and similar	A00CM
Macaroons	A00CN	Refined grain	L5	Grains and grain-based products	A000J	Fine bakery wares	A009T	Various pastry	A00CJ	Macaroons	A00CN	Macaroons	A00CN	Macaroons	A00CN	Macaroons	A00CN
Meringue	A00CP	Refined grain	L5	Grains and grain-based products	A000J	Fine bakery wares	A009T	Various pastry	A00CJ	Meringue	A00CP	Meringue	A00CP	Meringue	A00CP	Meringue	A00CP
Waffles	A00CQ	Refined grain	L5	Grains and grain-based products	A000J	Fine bakery wares	A009T	Various pastry	A00CJ	Waffles	A00CQ	Waffles	A00CQ	Waffles	A00CQ	Waffles	A00CQ
Spice cakes	A00CR	Refined grain	L5	Grains and grain-based products	A000J	Fine bakery wares	A009T	Various pastry	A00CJ	Spice cakes	A00CR	Spice cakes	A00CR	Spice cakes	A00CR	Spice cakes	A00CR
Muesli plain	A00EK	Refined grain	L5	Grains and grain-based products	A000J	Breakfast cereals	A00CV	Muesli and similar mixed breakfast cereals	A00EJ	Muesli plain	A00EK	Muesli plain	A00EK	Muesli plain	A00EK	Muesli plain	A00EK
Mixed breakfast cereals	A00EL	Refined grain	L5	Grains and grain-based products	A000J	Breakfast cereals	A00CV	Muesli and similar mixed breakfast cereals	A00EJ	Mixed breakfast cereals	A00EL	Mixed breakfast cereals	A00EL	Mixed breakfast cereals	A00EL	Mixed breakfast cereals	A00EL
Porridge (in dry form, to be diluted)	A00EN	Refined grain	L5	Grains and grain-based products	A000J	Breakfast cereals	A00CV	Breakfast cereals, plain	A04LH	Porridge (in dry form, to be diluted)	A00EN	Porridge (in dry form, to be diluted)	A00EN	Porridge (in dry form, to be diluted)	A00EN	Porridge (in dry form, to be diluted)	A00EN
Cereal bars plain	A00EZ	Refined grain	L5	Grains and grain-based products	A000J	Breakfast cereals	A00CV	Cereal bars	A00EY	Cereal bars plain	A00EZ	Cereal bars plain	A00EZ	Cereal bars plain	A00EZ	Cereal bars plain	A00EZ
Cereal bars mixed	A00FA	Refined grain	L5	Grains and grain-based products	A000J	Breakfast cereals	A00CV	Cereal bars	A00EY	Cereal bars mixed	A00FA	Cereal bars mixed	A00FA	Cereal bars mixed	A00FA	Cereal bars mixed	A00FA
Sticks, salty	A00FG	Refined grain	L5	Grains and grain-based products	A000J	Bread and similar products	A004V	Crackers and breadsticks	A005Y	Sticks, salty	A00FG	Sticks, salty	A00FG	Sticks, salty	A00FG	Sticks, salty	A00FG
Cereals and cereal-like grains not separately listed	A04KR	Refined grain	L5	Grains and grain-based products	A000J	Cereals and cereal primary derivatives	A000K	Cereal grains (and cereal-like grains)	A000L	Cereals and cereal-like grains not separately listed	A04KR	Cereals and cereal-like grains not separately listed	A04KR	Cereals and cereal-like grains not separately listed	A04KR	Cereals and cereal-like grains not separately listed	A04KR
Cereal and cereal-like flours not separately listed	A04KT	Refined grain	L5	Grains and grain-based products	A000J	Cereals and cereal primary derivatives	A000K	Cereal and cereal-like flours	A04KS	Cereal and cereal-like flours not separately listed	A04KT	Cereal and cereal-like flours not separately listed	A04KT	Cereal and cereal-like flours not separately listed	A04KT	Cereal and cereal-like flours not separately listed	A04KT
Single grain bread and rolls	A04KY	Refined grain	L5	Grains and grain-based products	A000J	Bread and similar products	A004V	Leavened bread and similar	A0BY0	Single grain bread and rolls	A04KY	Single grain bread and rolls	A04KY	Single grain bread and rolls	A04KY	Single grain bread and rolls	A04KY
Pasta-like products	A04LF	Refined grain	L5	Grains and grain-based products	A000J	Pasta, doughs and similar products	A04QT	Pasta and similar products	A007D	Pasta-like products	A04LF	Pasta-like products	A04LF	Pasta-like products	A04LF	Pasta-like products	A04LF
Popped cereals	A04LL	Refined grain	L5	Grains and grain-based products	A000J	Breakfast cereals	A00CV	Processed and mixed breakfast cereals	A04LK	Popped cereals	A04LL	Popped cereals	A04LL	Popped cereals	A04LL	Popped cereals	A04LL
Cereal flakes and similar	A04QY	Refined grain	L5	Grains and grain-based products	A000J	Breakfast cereals	A00CV	Processed and mixed breakfast cereals	A04LK	Cereal flakes and similar	A04QY	Cereal flakes and similar	A04QY	Cereal flakes and similar	A04QY	Cereal flakes and similar	A04QY
Sandwich bread (hamburger roll-type)	A0BB2	Refined grain	L5	Grains and grain-based products	A000J	Bread and similar products	A004V	Leavened bread and similar	A0BY0	Sandwich bread (hamburger roll-type)	A0BB2	Sandwich bread (hamburger roll-type)	A0BB2	Sandwich bread (hamburger roll-type)	A0BB2	Sandwich bread (hamburger roll-type)	A0BB2
Pre-mixes (dry) for baked products	A0CSK	Refined grain	L5	Grains and grain-based products	A000J	Pasta, doughs and similar products	A04QT	Raw doughs and pre-mixes	A008G	Pre-mixes (dry) for baked products	A0CSK	Pre-mixes (dry) for baked products	A0CSK	Pre-mixes (dry) for baked products	A0CSK	Pre-mixes (dry) for baked products	A0CSK
Sorghum and similar-	A0D9Q	Refined grain	L5	Grains and grain-based products	A000J	Cereals and cereal primary derivatives	A000K	Cereal grains (and cereal-like grains)	A000L	Sorghum and similar-	A0D9Q	Sorghum and similar-	A0D9Q	Sorghum and similar-	A0D9Q	Sorghum and similar-	A0D9Q
Rye and similar-	A0D9R	Refined grain	L5	Grains and grain-based products	A000J	Cereals and cereal primary derivatives	A000K	Cereal grains (and cereal-like grains)	A000L	Rye and similar-	A0D9R	Rye and similar-	A0D9R	Rye and similar-	A0D9R	Rye and similar-	A0D9R
Barley and similar-	A0D9Y	Refined grain	L5	Grains and grain-based products	A000J	Cereals and cereal primary derivatives	A000K	Cereal grains (and cereal-like grains)	A000L	Barley and similar-	A0D9Y	Barley and similar-	A0D9Y	Barley and similar-	A0D9Y	Barley and similar-	A0D9Y
Filled (stuffed) pastas	A0ERE	Refined grain	L5	Grains and grain-based products	A000J	Pasta, doughs and similar products	A04QT	Pasta and similar products	A007D	Filled (stuffed) pastas	A0ERE	Filled (stuffed) pastas	A0ERE	Filled (stuffed) pastas	A0ERE	Filled (stuffed) pastas	A0ERE
Porridge (ready to eat)	A0F0V	Refined grain	L5	Grains and grain-based products	A000J	Breakfast cereals	A00CV	Breakfast cereals, plain	A04LH	Porridge (ready to eat)	A0F0V	Porridge (ready to eat)	A0F0V	Porridge (ready to eat)	A0F0V	Porridge (ready to eat)	A0F0V
Rice semolina	A0F6Q	Refined grain	L5	Grains and grain-based products	A000J	Cereals and cereal primary derivatives	A000K	Semolina	A0ETL	Rice semolina	A0F6Q	Rice semolina	A0F6Q	Rice semolina	A0F6Q	Rice semolina	A0F6Q
Puddings based on cereal products and/or nuts/fruits and similar	A16EQ	Refined grain	L5	Grains and grain-based products	A000J	Fine bakery wares	A009T	Various pastry	A00CJ	Puddings based on cereal products and/or nuts/fruits and similar	A16EQ	Puddings based on cereal products and/or nuts/fruits and similar	A16EQ	Puddings based on cereal products and/or nuts/fruits and similar	A16EQ	Puddings based on cereal products and/or nuts/fruits and similar	A16EQ
Flat bread-based pastry	A16FV	Refined grain	L5	Grains and grain-based products	A000J	Fine bakery wares	A009T	Yeast leavened pastry	A00BK	Flat bread-based pastry	A16FV	Flat bread-based pastry	A16FV	Flat bread-based pastry	A16FV	Flat bread-based pastry	A16FV
Fried bread dough	A16FX	Refined grain	L5	Grains and grain-based products	A000J	Bread and similar products	A004V	Unleavened or flat bread and similar	A04KZ	Fried bread dough	A16FX	Fried bread dough	A16FX	Fried bread dough	A16FX	Fried bread dough	A16FX
Fried dough sweet	A16FY	Refined grain	L5	Grains and grain-based products	A000J	Fine bakery wares	A009T	Yeast leavened pastry	A00BK	Fried dough sweet	A16FY	Fried dough sweet	A16FY	Fried dough sweet	A16FY	Fried dough sweet	A16FY
Cereal grains (and cereal-like grains)	A000L	Refined grain	L5	Grains and grain-based products	A000J	Cereals and cereal primary derivatives	A000K	Cereal grains (and cereal-like grains)	A000L	Cereal grains (and cereal-like grains)	A000L	Cereal grains (and cereal-like grains)	A000L	Cereal grains (and cereal-like grains)	A000L	Cereal grains (and cereal-like grains)	A000L
Crackers and breadsticks	A005Y	Refined grain	L5	Grains and grain-based products	A000J	Bread and similar products	A004V	Crackers and breadsticks	A005Y	Crackers and breadsticks	A005Y	Crackers and breadsticks	A005Y	Crackers and breadsticks	A005Y	Crackers and breadsticks	A005Y
Extruded, pressed or puffed bread	A005Z	Refined grain	L5	Grains and grain-based products	A000J	Bread and similar products	A004V	Extruded, pressed or puffed bread	A005Z	Extruded, pressed or puffed bread	A005Z	Extruded, pressed or puffed bread	A005Z	Extruded, pressed or puffed bread	A005Z	Extruded, pressed or puffed bread	A005Z
Rusk	A006M	Refined grain	L5	Grains and grain-based products	A000J	Bread and similar products	A004V	Rusk	A006M	Rusk	A006M	Rusk	A006M	Rusk	A006M	Rusk	A006M
Additional bread products	A006Z	Refined grain	L5	Grains and grain-based products	A000J	Bread and similar products	A004V	Additional bread products	A006Z	Additional bread products	A006Z	Additional bread products	A006Z	Additional bread products	A006Z	Additional bread products	A006Z
Pasta and similar products	A007D	Refined grain	L5	Grains and grain-based products	A000J	Pasta, doughs and similar products	A04QT	Pasta and similar products	A007D	Pasta and similar products	A007D	Pasta and similar products	A007D	Pasta and similar products	A007D	Pasta and similar products	A007D
Raw doughs and pre-mixes	A008G	Refined grain	L5	Grains and grain-based products	A000J	Pasta, doughs and similar products	A04QT	Raw doughs and pre-mixes	A008G	Raw doughs and pre-mixes	A008G	Raw doughs and pre-mixes	A008G	Raw doughs and pre-mixes	A008G	Raw doughs and pre-mixes	A008G
Biscuits	A009V	Refined grain	L5	Grains and grain-based products	A000J	Fine bakery wares	A009T	Biscuits	A009V	Biscuits	A009V	Biscuits	A009V	Biscuits	A009V	Biscuits	A009V
Choux pastry	A00AG	Refined grain	L5	Grains and grain-based products	A000J	Fine bakery wares	A009T	Choux pastry	A00AG	Choux pastry	A00AG	Choux pastry	A00AG	Choux pastry	A00AG	Choux pastry	A00AG
Cakes	A00AN	Refined grain	L5	Grains and grain-based products	A000J	Fine bakery wares	A009T	Cakes	A00AN	Cakes	A00AN	Cakes	A00AN	Cakes	A00AN	Cakes	A00AN
Yeast leavened pastry	A00BK	Refined grain	L5	Grains and grain-based products	A000J	Fine bakery wares	A009T	Yeast leavened pastry	A00BK	Yeast leavened pastry	A00BK	Yeast leavened pastry	A00BK	Yeast leavened pastry	A00BK	Yeast leavened pastry	A00BK
Shortcrust (pies -tarts)	A00BV	Refined grain	L5	Grains and grain-based products	A000J	Fine bakery wares	A009T	Shortcrust (pies -tarts)	A00BV	Shortcrust (pies -tarts)	A00BV	Shortcrust (pies -tarts)	A00BV	Shortcrust (pies -tarts)	A00BV	Shortcrust (pies -tarts)	A00BV
Pastry based on laminated dough	A00CC	Refined grain	L5	Grains and grain-based products	A000J	Fine bakery wares	A009T	Pastry based on laminated dough	A00CC	Pastry based on laminated dough	A00CC	Pastry based on laminated dough	A00CC	Pastry based on laminated dough	A00CC	Pastry based on laminated dough	A00CC
Various pastry	A00CJ	Refined grain	L5	Grains and grain-based products	A000J	Fine bakery wares	A009T	Various pastry	A00CJ	Various pastry	A00CJ	Various pastry	A00CJ	Various pastry	A00CJ	Various pastry	A00CJ
Muesli and similar mixed breakfast cereals	A00EJ	Refined grain	L5	Grains and grain-based products	A000J	Breakfast cereals	A00CV	Muesli and similar mixed breakfast cereals	A00EJ	Muesli and similar mixed breakfast cereals	A00EJ	Muesli and similar mixed breakfast cereals	A00EJ	Muesli and similar mixed breakfast cereals	A00EJ	Muesli and similar mixed breakfast cereals	A00EJ
Cereal bars	A00EY	Refined grain	L5	Grains and grain-based products	A000J	Breakfast cereals	A00CV	Cereal bars	A00EY	Cereal bars	A00EY	Cereal bars	A00EY	Cereal bars	A00EY	Cereal bars	A00EY
Cereal and cereal-like flours	A04KS	Refined grain	L5	Grains and grain-based products	A000J	Cereals and cereal primary derivatives	A000K	Cereal and cereal-like flours	A04KS	Cereal and cereal-like flours	A04KS	Cereal and cereal-like flours	A04KS	Cereal and cereal-like flours	A04KS	Cereal and cereal-like flours	A04KS
Unleavened or flat bread and similar	A04KZ	Refined grain	L5	Grains and grain-based products	A000J	Bread and similar products	A004V	Unleavened or flat bread and similar	A04KZ	Unleavened or flat bread and similar	A04KZ	Unleavened or flat bread and similar	A04KZ	Unleavened or flat bread and similar	A04KZ	Unleavened or flat bread and similar	A04KZ
Breakfast cereals, plain	A04LH	Refined grain	L5	Grains and grain-based products	A000J	Breakfast cereals	A00CV	Breakfast cereals, plain	A04LH	Breakfast cereals, plain	A04LH	Breakfast cereals, plain	A04LH	Breakfast cereals, plain	A04LH	Breakfast cereals, plain	A04LH
Processed and mixed breakfast cereals	A04LK	Refined grain	L5	Grains and grain-based products	A000J	Breakfast cereals	A00CV	Processed and mixed breakfast cereals	A04LK	Processed and mixed breakfast cereals	A04LK	Processed and mixed breakfast cereals	A04LK	Processed and mixed breakfast cereals	A04LK	Processed and mixed breakfast cereals	A04LK
Leavened bread and similar	A0BY0	Refined grain	L5	Grains and grain-based products	A000J	Bread and similar products	A004V	Leavened bread and similar	A0BY0	Leavened bread and similar	A0BY0	Leavened bread and similar	A0BY0	Leavened bread and similar	A0BY0	Leavened bread and similar	A0BY0
Crisp bread	A0CHT	Refined grain	L5	Grains and grain-based products	A000J	Bread and similar products	A004V	Crisp bread	A0CHT	Crisp bread	A0CHT	Crisp bread	A0CHT	Crisp bread	A0CHT	Crisp bread	A0CHT
Bread alternative	A0ERB	Refined grain	L5	Grains and grain-based products	A000J	Bread and similar products	A004V	Bread alternative	A0ERB	Bread alternative	A0ERB	Bread alternative	A0ERB	Bread alternative	A0ERB	Bread alternative	A0ERB
Semolina	A0ETL	Refined grain	L5	Grains and grain-based products	A000J	Cereals and cereal primary derivatives	A000K	Semolina	A0ETL	Semolina	A0ETL	Semolina	A0ETL	Semolina	A0ETL	Semolina	A0ETL
Cereals and cereal primary derivatives	A000K	Refined grain	L5	Grains and grain-based products	A000J	Cereals and cereal primary derivatives	A000K	Cereals and cereal primary derivatives	A000K	Cereals and cereal primary derivatives	A000K	Cereals and cereal primary derivatives	A000K	Cereals and cereal primary derivatives	A000K	Cereals and cereal primary derivatives	A000K
Bread and similar products	A004V	Refined grain	L5	Grains and grain-based products	A000J	Bread and similar products	A004V	Bread and similar products	A004V	Bread and similar products	A004V	Bread and similar products	A004V	Bread and similar products	A004V	Bread and similar products	A004V
Fine bakery wares	A009T	Refined grain	L5	Grains and grain-based products	A000J	Fine bakery wares	A009T	Fine bakery wares	A009T	Fine bakery wares	A009T	Fine bakery wares	A009T	Fine bakery wares	A009T	Fine bakery wares	A009T
Breakfast cereals	A00CV	Refined grain	L5	Grains and grain-based products	A000J	Breakfast cereals	A00CV	Breakfast cereals	A00CV	Breakfast cereals	A00CV	Breakfast cereals	A00CV	Breakfast cereals	A00CV	Breakfast cereals	A00CV
Pasta, doughs and similar products	A04QT	Refined grain	L5	Grains and grain-based products	A000J	Pasta, doughs and similar products	A04QT	Pasta, doughs and similar products	A04QT	Pasta, doughs and similar products	A04QT	Pasta, doughs and similar products	A04QT	Pasta, doughs and similar products	A04QT	Pasta, doughs and similar products	A04QT
Grains and grain-based products	A000J	Refined grain	L5	Grains and grain-based products	A000J	Grains and grain-based products	A000J	Grains and grain-based products	A000J	Grains and grain-based products	A000J	Grains and grain-based products	A000J	Grains and grain-based products	A000J	Grains and grain-based products	A000J
Rice grain, brown	A001E	Whole grain	L6	Grains and grain-based products	A000J	Cereals and cereal primary derivatives	A000K	Cereal grains (and cereal-like grains)	A000L	Rice and similar-	A001C	Rice grain	A001D	Rice grain, brown	A001E	Rice grain, brown	A001E
Rye-wheat bread and rolls, wholemeal	A005P	Whole grain	L6	Grains and grain-based products	A000J	Bread and similar products	A004V	Leavened bread and similar	A0BY0	Multigrain bread and rolls	A005L	Mixed wheat and rye bread and rolls	A005M	Rye-wheat bread and rolls, wholemeal	A005P	Rye-wheat bread and rolls, wholemeal	A005P
Rolled oats, instant	A00DJ	Whole grain	L6	Grains and grain-based products	A000J	Breakfast cereals	A00CV	Breakfast cereals, plain	A04LH	Cereal rolled grains	A04LJ	Oat rolled grains	A00DH	Rolled oats, instant	A00DJ	Rolled oats, instant	A00DJ
Oat high-bran flakes	A00DK	Whole grain	L6	Grains and grain-based products	A000J	Breakfast cereals	A00CV	Processed and mixed breakfast cereals	A04LK	Cereal flakes and similar	A04QY	Processed oat-based flakes	A00DN	Oat high-bran flakes	A00DK	Oat high-bran flakes	A00DK
Oat rolled grains, wholemeal	A00DL	Whole grain	L6	Grains and grain-based products	A000J	Breakfast cereals	A00CV	Breakfast cereals, plain	A04LH	Cereal rolled grains	A04LJ	Oat rolled grains	A00DH	Oat rolled grains, wholemeal	A00DL	Oat rolled grains, wholemeal	A00DL
Wheat germs rolled flakes	A00EC	Whole grain	L6	Grains and grain-based products	A000J	Breakfast cereals	A00CV	Processed and mixed breakfast cereals	A04LK	Cereal flakes and similar	A04QY	Processed wheat-based flakes	A00EF	Wheat germs rolled flakes	A00EC	Wheat germs rolled flakes	A00EC
Wheat bran rolled flakes	A00ED	Whole grain	L6	Grains and grain-based products	A000J	Breakfast cereals	A00CV	Processed and mixed breakfast cereals	A04LK	Cereal flakes and similar	A04QY	Processed wheat-based flakes	A00EF	Wheat bran rolled flakes	A00ED	Wheat bran rolled flakes	A00ED
Teff grain	A000A	Whole grain	L6	Grains and grain-based products	A000J	Cereals and cereal primary derivatives	A000K	Cereal grains (and cereal-like grains)	A000L	Common millet and similar-	A000Y	Teff grain	A000A	Teff grain	A000A	Teff grain	A000A
Oat grain	A000G	Whole grain	L6	Grains and grain-based products	A000J	Cereals and cereal primary derivatives	A000K	Cereal grains (and cereal-like grains)	A000L	Oat and similar-	A000F	Oat grain	A000G	Oat grain	A000G	Oat grain	A000G
Oat grain, red	A000H	Whole grain	L6	Grains and grain-based products	A000J	Cereals and cereal primary derivatives	A000K	Cereal grains (and cereal-like grains)	A000L	Oat and similar-	A000F	Oat grain, red	A000H	Oat grain, red	A000H	Oat grain, red	A000H
Buckwheat	A000N	Whole grain	L6	Grains and grain-based products	A000J	Cereals and cereal primary derivatives	A000K	Cereal grains (and cereal-like grains)	A000L	Buckwheat and other pseudo-cereals and similar-	A04KH	Buckwheat	A000N	Buckwheat	A000N	Buckwheat	A000N
Barley grains	A000P	Whole grain	L6	Grains and grain-based products	A000J	Cereals and cereal primary derivatives	A000K	Cereal grains (and cereal-like grains)	A000L	Barley and similar-	A0D9Y	Barley grains	A000P	Barley grains	A000P	Barley grains	A000P
Maize grain	A000T	Whole grain	L6	Grains and grain-based products	A000J	Cereals and cereal primary derivatives	A000K	Cereal grains (and cereal-like grains)	A000L	Maize and similar-	A000S	Maize grain	A000T	Maize grain	A000T	Maize grain	A000T
Popcorn kernels	A000V	Whole grain	L6	Grains and grain-based products	A000J	Cereals and cereal primary derivatives	A000K	Cereal grains (and cereal-like grains)	A000L	Maize and similar-	A000S	Popcorn kernels	A000V	Popcorn kernels	A000V	Popcorn kernels	A000V
Rye flour, wholemeal	A003M	Whole grain	L6	Grains and grain-based products	A000J	Cereals and cereal primary derivatives	A000K	Cereal and cereal-like flours	A04KS	Rye flour	A003J	Rye flour, wholemeal	A003M	Rye flour, wholemeal	A003M	Rye flour, wholemeal	A003M
Graham flour	A003Z	Whole grain	L6	Grains and grain-based products	A000J	Cereals and cereal primary derivatives	A000K	Cereal and cereal-like flours	A04KS	Wheat flour	A003X	Graham flour	A003Z	Graham flour	A003Z	Graham flour	A003Z
Wheat flour, brown	A004A	Whole grain	L6	Grains and grain-based products	A000J	Cereals and cereal primary derivatives	A000K	Cereal and cereal-like flours	A04KS	Wheat flour	A003X	Wheat flour, brown	A004A	Wheat flour, brown	A004A	Wheat flour, brown	A004A
Wheat wholemeal flour	A004B	Whole grain	L6	Grains and grain-based products	A000J	Cereals and cereal primary derivatives	A000K	Cereal and cereal-like flours	A04KS	Wheat flour	A003X	Wheat wholemeal flour	A004B	Wheat wholemeal flour	A004B	Wheat wholemeal flour	A004B
Spelt flour, wholemeal	A004L	Whole grain	L6	Grains and grain-based products	A000J	Cereals and cereal primary derivatives	A000K	Cereal and cereal-like flours	A04KS	Spelt flour	A004H	Spelt flour, wholemeal	A004L	Spelt flour, wholemeal	A004L	Spelt flour, wholemeal	A004L
Wheat bread and rolls, semi-brown	A005D	Whole grain	L6	Grains and grain-based products	A000J	Bread and similar products	A004V	Leavened bread and similar	A0BY0	Wheat bread and rolls	A004X	Wheat bread and rolls, semi-brown	A005D	Wheat bread and rolls, semi-brown	A005D	Wheat bread and rolls, semi-brown	A005D
Wheat bread and rolls, brown or wholemeal	A005E	Whole grain	L6	Grains and grain-based products	A000J	Bread and similar products	A004V	Leavened bread and similar	A0BY0	Wheat bread and rolls	A004X	Wheat bread and rolls, brown or wholemeal	A005E	Wheat bread and rolls, brown or wholemeal	A005E	Wheat bread and rolls, brown or wholemeal	A005E
Rye bread and rolls, wholemeal	A005H	Whole grain	L6	Grains and grain-based products	A000J	Bread and similar products	A004V	Leavened bread and similar	A0BY0	Rye only bread and rolls	A005F	Rye bread and rolls, wholemeal	A005H	Rye bread and rolls, wholemeal	A005H	Rye bread and rolls, wholemeal	A005H
Gluten free bread, brown	A005T	Whole grain	L6	Grains and grain-based products	A000J	Bread and similar products	A004V	Bread alternative	A0ERB	Gluten free bread	A005R	Gluten free bread, brown	A005T	Gluten free bread, brown	A005T	Gluten free bread, brown	A005T
Crisp bread, rye wholemeal	A006B	Whole grain	L6	Grains and grain-based products	A000J	Bread and similar products	A004V	Crisp bread	A0CHT	Rye crisp bread	A006A	Crisp bread, rye wholemeal	A006B	Crisp bread, rye wholemeal	A006B	Crisp bread, rye wholemeal	A006B
Crisp bread, wheat, wholemeal	A006E	Whole grain	L6	Grains and grain-based products	A000J	Bread and similar products	A004V	Crisp bread	A0CHT	Wheat crisp bread	A006D	Crisp bread, wheat, wholemeal	A006E	Crisp bread, wheat, wholemeal	A006E	Crisp bread, wheat, wholemeal	A006E
Biscuits, sweet, wheat wholemeal	A00AA	Whole grain	L6	Grains and grain-based products	A000J	Fine bakery wares	A009T	Biscuits	A009V	Biscuits, sweet, plain	A009X	Biscuits, sweet, wheat wholemeal	A00AA	Biscuits, sweet, wheat wholemeal	A00AA	Biscuits, sweet, wheat wholemeal	A00AA
Biscuits, oat meal	A00AB	Whole grain	L6	Grains and grain-based products	A000J	Fine bakery wares	A009T	Biscuits	A009V	Biscuits, sweet, plain	A009X	Biscuits, oat meal	A00AB	Biscuits, oat meal	A00AB	Biscuits, oat meal	A00AB
Barley rolled grains	A00CY	Whole grain	L6	Grains and grain-based products	A000J	Breakfast cereals	A00CV	Breakfast cereals, plain	A04LH	Cereal rolled grains	A04LJ	Barley rolled grains	A00CY	Barley rolled grains	A00CY	Barley rolled grains	A00CY
Popcorn (maize, popped)	A00DC	Whole grain	L6	Grains and grain-based products	A000J	Breakfast cereals	A00CV	Processed and mixed breakfast cereals	A04LK	Popped cereals	A04LL	Popcorn (maize, popped)	A00DC	Popcorn (maize, popped)	A00DC	Popcorn (maize, popped)	A00DC
Oat rolled grains	A00DH	Whole grain	L6	Grains and grain-based products	A000J	Breakfast cereals	A00CV	Breakfast cereals, plain	A04LH	Cereal rolled grains	A04LJ	Oat rolled grains	A00DH	Oat rolled grains	A00DH	Oat rolled grains	A00DH
Oat popped	A00DM	Whole grain	L6	Grains and grain-based products	A000J	Breakfast cereals	A00CV	Processed and mixed breakfast cereals	A04LK	Popped cereals	A04LL	Oat popped	A00DM	Oat popped	A00DM	Oat popped	A00DM
Processed oat-based flakes	A00DN	Whole grain	L6	Grains and grain-based products	A000J	Breakfast cereals	A00CV	Processed and mixed breakfast cereals	A04LK	Cereal flakes and similar	A04QY	Processed oat-based flakes	A00DN	Processed oat-based flakes	A00DN	Processed oat-based flakes	A00DN
Rice rolled grains	A00DQ	Whole grain	L6	Grains and grain-based products	A000J	Breakfast cereals	A00CV	Breakfast cereals, plain	A04LH	Cereal rolled grains	A04LJ	Rice rolled grains	A00DQ	Rice rolled grains	A00DQ	Rice rolled grains	A00DQ
Rye rolled grains	A00DV	Whole grain	L6	Grains and grain-based products	A000J	Breakfast cereals	A00CV	Breakfast cereals, plain	A04LH	Cereal rolled grains	A04LJ	Rye rolled grains	A00DV	Rye rolled grains	A00DV	Rye rolled grains	A00DV
Spelt rolled grains	A00EA	Whole grain	L6	Grains and grain-based products	A000J	Breakfast cereals	A00CV	Breakfast cereals, plain	A04LH	Cereal rolled grains	A04LJ	Spelt rolled grains	A00EA	Spelt rolled grains	A00EA	Spelt rolled grains	A00EA
Wheat rolled grains	A00EB	Whole grain	L6	Grains and grain-based products	A000J	Breakfast cereals	A00CV	Breakfast cereals, plain	A04LH	Cereal rolled grains	A04LJ	Wheat rolled grains	A00EB	Wheat rolled grains	A00EB	Wheat rolled grains	A00EB
Mixed cereal rolled grains	A00EH	Whole grain	L6	Grains and grain-based products	A000J	Breakfast cereals	A00CV	Breakfast cereals, plain	A04LH	Cereal rolled grains	A04LJ	Mixed cereal rolled grains	A00EH	Mixed cereal rolled grains	A00EH	Mixed cereal rolled grains	A00EH
Oat porridge	A00EQ	Whole grain	L6	Grains and grain-based products	A000J	Breakfast cereals	A00CV	Breakfast cereals, plain	A04LH	Porridge (in dry form, to be diluted)	A00EN	Oat porridge	A00EQ	Oat porridge	A00EQ	Oat porridge	A00EQ
Cornmeal porridge	A00ET	Whole grain	L6	Grains and grain-based products	A000J	Breakfast cereals	A00CV	Breakfast cereals, plain	A04LH	Porridge (in dry form, to be diluted)	A00EN	Cornmeal porridge	A00ET	Cornmeal porridge	A00ET	Cornmeal porridge	A00ET
Pasta wholemeal	A04LC	Whole grain	L6	Grains and grain-based products	A000J	Pasta, doughs and similar products	A04QT	Pasta and similar products	A007D	Pasta, plain (not stuffed), uncooked	A007E	Pasta wholemeal	A04LC	Pasta wholemeal	A04LC	Pasta wholemeal	A04LC
Indian corn grain	A0D9S	Whole grain	L6	Grains and grain-based products	A000J	Cereals and cereal primary derivatives	A000K	Cereal grains (and cereal-like grains)	A000L	Maize and similar-	A000S	Indian corn grain	A0D9S	Indian corn grain	A0D9S	Indian corn grain	A0D9S
Oat and similar-	A000F	Whole grain	L6	Grains and grain-based products	A000J	Cereals and cereal primary derivatives	A000K	Cereal grains (and cereal-like grains)	A000L	Oat and similar-	A000F	Oat and similar-	A000F	Oat and similar-	A000F	Oat and similar-	A000F
Maize and similar-	A000S	Whole grain	L6	Grains and grain-based products	A000J	Cereals and cereal primary derivatives	A000K	Cereal grains (and cereal-like grains)	A000L	Maize and similar-	A000S	Maize and similar-	A000S	Maize and similar-	A000S	Maize and similar-	A000S
Buckwheat flour	A002G	Whole grain	L6	Grains and grain-based products	A000J	Cereals and cereal primary derivatives	A000K	Cereal and cereal-like flours	A04KS	Buckwheat flour	A002G	Buckwheat flour	A002G	Buckwheat flour	A002G	Buckwheat flour	A002G
Buckwheat groats	A002H	Whole grain	L6	Grains and grain-based products	A000J	Cereals and cereal primary derivatives	A000K	Groats	A0BY1	Buckwheat groats	A002H	Buckwheat groats	A002H	Buckwheat groats	A002H	Buckwheat groats	A002H
Oat flour	A002Y	Whole grain	L6	Grains and grain-based products	A000J	Cereals and cereal primary derivatives	A000K	Cereal and cereal-like flours	A04KS	Oat flour	A002Y	Oat flour	A002Y	Oat flour	A002Y	Oat flour	A002Y
Oat groats	A002Z	Whole grain	L6	Grains and grain-based products	A000J	Cereals and cereal primary derivatives	A000K	Groats	A0BY1	Oat groats	A002Z	Oat groats	A002Z	Oat groats	A002Z	Oat groats	A002Z
Oat bran	A003B	Whole grain	L6	Grains and grain-based products	A000J	Cereals and cereal primary derivatives	A000K	Cereal bran	A002C	Oat bran	A003B	Oat bran	A003B	Oat bran	A003B	Oat bran	A003B
Rye groats	A003P	Whole grain	L6	Grains and grain-based products	A000J	Cereals and cereal primary derivatives	A000K	Groats	A0BY1	Rye groats	A003P	Rye groats	A003P	Rye groats	A003P	Rye groats	A003P
Rye bran	A003Q	Whole grain	L6	Grains and grain-based products	A000J	Cereals and cereal primary derivatives	A000K	Cereal bran	A002C	Rye bran	A003Q	Rye bran	A003Q	Rye bran	A003Q	Rye bran	A003Q
Wheat groats	A004E	Whole grain	L6	Grains and grain-based products	A000J	Cereals and cereal primary derivatives	A000K	Groats	A0BY1	Wheat groats	A004E	Wheat groats	A004E	Wheat groats	A004E	Wheat groats	A004E
Wheat bran	A004P	Whole grain	L6	Grains and grain-based products	A000J	Cereals and cereal primary derivatives	A000K	Cereal bran	A002C	Wheat bran	A004P	Wheat bran	A004P	Wheat bran	A004P	Wheat bran	A004P
Wheat germ	A004Q	Whole grain	L6	Grains and grain-based products	A000J	Cereals and cereal primary derivatives	A000K	Cereal germ	A0ETN	Wheat germ	A004Q	Wheat germ	A004Q	Wheat germ	A004Q	Wheat germ	A004Q
Rusk, wholemeal	A006P	Whole grain	L6	Grains and grain-based products	A000J	Bread and similar products	A004V	Rusk	A006M	Rusk, wholemeal	A006P	Rusk, wholemeal	A006P	Rusk, wholemeal	A006P	Rusk, wholemeal	A006P
Maize germ	A016K	Whole grain	L6	Grains and grain-based products	A000J	Cereals and cereal primary derivatives	A000K	Cereal germ	A0ETN	Maize germ	A016K	Maize germ	A016K	Maize germ	A016K	Maize germ	A016K
Buckwheat and other pseudo-cereals and similar-	A04KH	Whole grain	L6	Grains and grain-based products	A000J	Cereals and cereal primary derivatives	A000K	Cereal grains (and cereal-like grains)	A000L	Buckwheat and other pseudo-cereals and similar-	A04KH	Buckwheat and other pseudo-cereals and similar-	A04KH	Buckwheat and other pseudo-cereals and similar-	A04KH	Buckwheat and other pseudo-cereals and similar-	A04KH
Cereal rolled grains	A04LJ	Whole grain	L6	Grains and grain-based products	A000J	Breakfast cereals	A00CV	Breakfast cereals, plain	A04LH	Cereal rolled grains	A04LJ	Cereal rolled grains	A04LJ	Cereal rolled grains	A04LJ	Cereal rolled grains	A04LJ
Barley groats	A065N	Whole grain	L6	Grains and grain-based products	A000J	Cereals and cereal primary derivatives	A000K	Groats	A0BY1	Barley groats	A065N	Barley groats	A065N	Barley groats	A065N	Barley groats	A065N
Maize, milled	A0C0Z	Whole grain	L6	Grains and grain-based products	A000J	Cereals and cereal primary derivatives	A000K	Cereal and cereal-like flours	A04KS	Maize, milled	A0C0Z	Maize, milled	A0C0Z	Maize, milled	A0C0Z	Maize, milled	A0C0Z
Rice bran	A0F6P	Whole grain	L6	Grains and grain-based products	A000J	Cereals and cereal primary derivatives	A000K	Cereal bran	A002C	Rice bran	A0F6P	Rice bran	A0F6P	Rice bran	A0F6P	Rice bran	A0F6P
Cereal bran	A002C	Whole grain	L6	Grains and grain-based products	A000J	Cereals and cereal primary derivatives	A000K	Cereal bran	A002C	Cereal bran	A002C	Cereal bran	A002C	Cereal bran	A002C	Cereal bran	A002C
Groats	A0BY1	Whole grain	L6	Grains and grain-based products	A000J	Cereals and cereal primary derivatives	A000K	Groats	A0BY1	Groats	A0BY1	Groats	A0BY1	Groats	A0BY1	Groats	A0BY1
Cereal germ	A0ETN	Whole grain	L6	Grains and grain-based products	A000J	Cereals and cereal primary derivatives	A000K	Cereal germ	A0ETN	Cereal germ	A0ETN	Cereal germ	A0ETN	Cereal germ	A0ETN	Cereal germ	A0ETN
Rice grain, long-grain	A001F	Refined grain	L6	Grains and grain-based products	A000J	Cereals and cereal primary derivatives	A000K	Cereal grains (and cereal-like grains)	A000L	Rice and similar-	A001C	Rice grain	A001D	Rice grain, long-grain	A001F	Rice grain, long-grain	A001F
Rice grain, mixed	A001G	Refined grain	L6	Grains and grain-based products	A000J	Cereals and cereal primary derivatives	A000K	Cereal grains (and cereal-like grains)	A000L	Rice and similar-	A001C	Rice grain	A001D	Rice grain, mixed	A001G	Rice grain, mixed	A001G
Rice grain, red	A001H	Refined grain	L6	Grains and grain-based products	A000J	Cereals and cereal primary derivatives	A000K	Cereal grains (and cereal-like grains)	A000L	Rice and similar-	A001C	Rice grain	A001D	Rice grain, red	A001H	Rice grain, red	A001H
Barley grain, pearled	A002K	Refined grain	L6	Grains and grain-based products	A000J	Cereals and cereal primary derivatives	A000K	Cereal grains (and cereal-like grains)	A000L	Barley and similar-	A0D9Y	Barley grains	A000P	Barley grain, pearled	A002K	Barley grain, pearled	A002K
Rice grain, polished	A003D	Refined grain	L6	Grains and grain-based products	A000J	Cereals and cereal primary derivatives	A000K	Cereal grains (and cereal-like grains)	A000L	Rice and similar-	A001C	Rice grain	A001D	Rice grain, polished	A003D	Rice grain, polished	A003D
Rice grain, parboiled	A003E	Refined grain	L6	Grains and grain-based products	A000J	Cereals and cereal primary derivatives	A000K	Cereal grains (and cereal-like grains)	A000L	Rice and similar-	A001C	Rice grain	A001D	Rice grain, parboiled	A003E	Rice grain, parboiled	A003E
Wheat bread and rolls, white with maize	A004Z	Refined grain	L6	Grains and grain-based products	A000J	Bread and similar products	A004V	Leavened bread and similar	A0BY0	Wheat bread and rolls	A004X	Wheat bread and rolls, white (refined flour)	A004Y	Wheat bread and rolls, white with maize	A004Z	Wheat bread and rolls, white with maize	A004Z
Wheat bread and rolls, white with potato	A005A	Refined grain	L6	Grains and grain-based products	A000J	Bread and similar products	A004V	Leavened bread and similar	A0BY0	Wheat bread and rolls	A004X	Wheat bread and rolls, white (refined flour)	A004Y	Wheat bread and rolls, white with potato	A005A	Wheat bread and rolls, white with potato	A005A
Wheat bread and rolls, white with rice	A005B	Refined grain	L6	Grains and grain-based products	A000J	Bread and similar products	A004V	Leavened bread and similar	A0BY0	Wheat bread and rolls	A004X	Wheat bread and rolls, white (refined flour)	A004Y	Wheat bread and rolls, white with rice	A005B	Wheat bread and rolls, white with rice	A005B
Wheat bread and rolls, white with soya	A005C	Refined grain	L6	Grains and grain-based products	A000J	Bread and similar products	A004V	Leavened bread and similar	A0BY0	Wheat bread and rolls	A004X	Wheat bread and rolls, white (refined flour)	A004Y	Wheat bread and rolls, white with soya	A005C	Wheat bread and rolls, white with soya	A005C
Rye-wheat bread and rolls, refined flour	A005N	Refined grain	L6	Grains and grain-based products	A000J	Bread and similar products	A004V	Leavened bread and similar	A0BY0	Multigrain bread and rolls	A005L	Mixed wheat and rye bread and rolls	A005M	Rye-wheat bread and rolls, refined flour	A005N	Rye-wheat bread and rolls, refined flour	A005N
Fresh egg pasta	A007G	Refined grain	L6	Grains and grain-based products	A000J	Pasta, doughs and similar products	A04QT	Pasta and similar products	A007D	Pasta, plain (not stuffed), uncooked	A007E	Fresh pasta	A007F	Fresh egg pasta	A007G	Fresh egg pasta	A007G
Fresh durum pasta	A007J	Refined grain	L6	Grains and grain-based products	A000J	Pasta, doughs and similar products	A04QT	Pasta and similar products	A007D	Pasta, plain (not stuffed), uncooked	A007E	Fresh pasta	A007F	Fresh durum pasta	A007J	Fresh durum pasta	A007J
Dried egg pasta	A007M	Refined grain	L6	Grains and grain-based products	A000J	Pasta, doughs and similar products	A04QT	Pasta and similar products	A007D	Pasta, plain (not stuffed), uncooked	A007E	Dried pasta	A007L	Dried egg pasta	A007M	Dried egg pasta	A007M
Dried durum pasta	A007P	Refined grain	L6	Grains and grain-based products	A000J	Pasta, doughs and similar products	A04QT	Pasta and similar products	A007D	Pasta, plain (not stuffed), uncooked	A007E	Dried pasta	A007L	Dried durum pasta	A007P	Dried durum pasta	A007P
Fresh stuffed egg pasta	A007V	Refined grain	L6	Grains and grain-based products	A000J	Pasta, doughs and similar products	A04QT	Pasta and similar products	A007D	Filled (stuffed) pastas	A0ERE	Fresh stuffed pasta	A007T	Fresh stuffed egg pasta	A007V	Fresh stuffed egg pasta	A007V
Fresh stuffed durum pasta	A007X	Refined grain	L6	Grains and grain-based products	A000J	Pasta, doughs and similar products	A04QT	Pasta and similar products	A007D	Filled (stuffed) pastas	A0ERE	Fresh stuffed pasta	A007T	Fresh stuffed durum pasta	A007X	Fresh stuffed durum pasta	A007X
Dried stuffed egg pasta	A007Z	Refined grain	L6	Grains and grain-based products	A000J	Pasta, doughs and similar products	A04QT	Pasta and similar products	A007D	Filled (stuffed) pastas	A0ERE	Dried stuffed pasta	A007Y	Dried stuffed egg pasta	A007Z	Dried stuffed egg pasta	A007Z
Dried stuffed durum pasta	A008A	Refined grain	L6	Grains and grain-based products	A000J	Pasta, doughs and similar products	A04QT	Pasta and similar products	A007D	Filled (stuffed) pastas	A0ERE	Dried stuffed pasta	A007Y	Dried stuffed durum pasta	A008A	Dried stuffed durum pasta	A008A
Cheese cake	A00AR	Refined grain	L6	Grains and grain-based products	A000J	Fine bakery wares	A009T	Cakes	A00AN	Plain cakes	A00AP	Cream cake	A00AV	Cheese cake	A00AR	Cheese cake	A00AR
Cream custard cake	A00AX	Refined grain	L6	Grains and grain-based products	A000J	Fine bakery wares	A009T	Cakes	A00AN	Plain cakes	A00AP	Cream cake	A00AV	Cream custard cake	A00AX	Cream custard cake	A00AX
Cream custard sponge cake	A00AY	Refined grain	L6	Grains and grain-based products	A000J	Fine bakery wares	A009T	Cakes	A00AN	Plain cakes	A00AP	Cream cake	A00AV	Cream custard sponge cake	A00AY	Cream custard sponge cake	A00AY
Nut cream cake	A00AZ	Refined grain	L6	Grains and grain-based products	A000J	Fine bakery wares	A009T	Cakes	A00AN	Plain cakes	A00AP	Cream cake	A00AV	Nut cream cake	A00AZ	Nut cream cake	A00AZ
Sponge cake roll	A00BB	Refined grain	L6	Grains and grain-based products	A000J	Fine bakery wares	A009T	Cakes	A00AN	Plain cakes	A00AP	Sponge cake	A00AQ	Sponge cake roll	A00BB	Sponge cake roll	A00BB
Pyramid cake	A00BE	Refined grain	L6	Grains and grain-based products	A000J	Fine bakery wares	A009T	Cakes	A00AN	Plain cakes	A00AP	Rotation cooked layered cakes	A0C6L	Pyramid cake	A00BE	Pyramid cake	A00BE
Chocolate cake with fruits	A00BH	Refined grain	L6	Grains and grain-based products	A000J	Fine bakery wares	A009T	Cakes	A00AN	Chocolate-based cakes	A00BF	Chocolate cake	A00BG	Chocolate cake with fruits	A00BH	Chocolate cake with fruits	A00BH
Baumkuchen and similar	A0C6M	Refined grain	L6	Grains and grain-based products	A000J	Fine bakery wares	A009T	Cakes	A00AN	Plain cakes	A00AP	Rotation cooked layered cakes	A0C6L	Baumkuchen and similar	A0C6M	Baumkuchen and similar	A0C6M
Durra grain	A0D9P	Refined grain	L6	Grains and grain-based products	A000J	Cereals and cereal primary derivatives	A000K	Cereal grains (and cereal-like grains)	A000L	Sorghum and similar-	A0D9Q	Sorghum grain	A001L	Durra grain	A0D9P	Durra grain	A0D9P
Prince of Wales-feather amaranth grain	A0D9T	Refined grain	L6	Grains and grain-based products	A000J	Cereals and cereal primary derivatives	A000K	Cereal grains (and cereal-like grains)	A000L	Buckwheat and other pseudo-cereals and similar-	A04KH	Amaranth grains	A000M	Prince of Wales-feather amaranth grain	A0D9T	Prince of Wales-feather amaranth grain	A0D9T
Red amaranth grains	A0D9V	Refined grain	L6	Grains and grain-based products	A000J	Cereals and cereal primary derivatives	A000K	Cereal grains (and cereal-like grains)	A000L	Buckwheat and other pseudo-cereals and similar-	A04KH	Amaranth grains	A000M	Red amaranth grains	A0D9V	Red amaranth grains	A0D9V
Foxtail amaranth grain	A0D9X	Refined grain	L6	Grains and grain-based products	A000J	Cereals and cereal primary derivatives	A000K	Cereal grains (and cereal-like grains)	A000L	Buckwheat and other pseudo-cereals and similar-	A04KH	Amaranth grains	A000M	Foxtail amaranth grain	A0D9X	Foxtail amaranth grain	A0D9X
Rice grain, glutinous	A0F6M	Refined grain	L6	Grains and grain-based products	A000J	Cereals and cereal primary derivatives	A000K	Cereal grains (and cereal-like grains)	A000L	Rice and similar-	A001C	Rice grain	A001D	Rice grain, glutinous	A0F6M	Rice grain, glutinous	A0F6M
Finger millet grain	A000B	Refined grain	L6	Grains and grain-based products	A000J	Cereals and cereal primary derivatives	A000K	Cereal grains (and cereal-like grains)	A000L	Common millet and similar-	A000Y	Finger millet grain	A000B	Finger millet grain	A000B	Finger millet grain	A000B
Foxtail millet grain	A000D	Refined grain	L6	Grains and grain-based products	A000J	Cereals and cereal primary derivatives	A000K	Cereal grains (and cereal-like grains)	A000L	Common millet and similar-	A000Y	Foxtail millet grain	A000D	Foxtail millet grain	A000D	Foxtail millet grain	A000D
Little millet grain	A000E	Refined grain	L6	Grains and grain-based products	A000J	Cereals and cereal primary derivatives	A000K	Cereal grains (and cereal-like grains)	A000L	Common millet and similar-	A000Y	Little millet grain	A000E	Little millet grain	A000E	Little millet grain	A000E
Amaranth grains	A000M	Refined grain	L6	Grains and grain-based products	A000J	Cereals and cereal primary derivatives	A000K	Cereal grains (and cereal-like grains)	A000L	Buckwheat and other pseudo-cereals and similar-	A04KH	Amaranth grains	A000M	Amaranth grains	A000M	Amaranth grains	A000M
Kaniwa grain	A000Q	Refined grain	L6	Grains and grain-based products	A000J	Cereals and cereal primary derivatives	A000K	Cereal grains (and cereal-like grains)	A000L	Buckwheat and other pseudo-cereals and similar-	A04KH	Kaniwa grain	A000Q	Kaniwa grain	A000Q	Kaniwa grain	A000Q
Quinoa grain	A000R	Refined grain	L6	Grains and grain-based products	A000J	Cereals and cereal primary derivatives	A000K	Cereal grains (and cereal-like grains)	A000L	Buckwheat and other pseudo-cereals and similar-	A04KH	Quinoa grain	A000R	Quinoa grain	A000R	Quinoa grain	A000R
Teosinte grain	A000X	Refined grain	L6	Grains and grain-based products	A000J	Cereals and cereal primary derivatives	A000K	Cereal grains (and cereal-like grains)	A000L	Maize and similar-	A000S	Teosinte grain	A000X	Teosinte grain	A000X	Teosinte grain	A000X
Barnyard millet	A000Z	Refined grain	L6	Grains and grain-based products	A000J	Cereals and cereal primary derivatives	A000K	Cereal grains (and cereal-like grains)	A000L	Common millet and similar-	A000Y	Barnyard millet	A000Z	Barnyard millet	A000Z	Barnyard millet	A000Z
Pearl millet grain	A001A	Refined grain	L6	Grains and grain-based products	A000J	Cereals and cereal primary derivatives	A000K	Cereal grains (and cereal-like grains)	A000L	Common millet and similar-	A000Y	Pearl millet grain	A001A	Pearl millet grain	A001A	Pearl millet grain	A001A
Common millet grain	A001B	Refined grain	L6	Grains and grain-based products	A000J	Cereals and cereal primary derivatives	A000K	Cereal grains (and cereal-like grains)	A000L	Common millet and similar-	A000Y	Common millet grain	A001B	Common millet grain	A001B	Common millet grain	A001B
Rice grain	A001D	Refined grain	L6	Grains and grain-based products	A000J	Cereals and cereal primary derivatives	A000K	Cereal grains (and cereal-like grains)	A000L	Rice and similar-	A001C	Rice grain	A001D	Rice grain	A001D	Rice grain	A001D
Indian rice grain	A001J	Refined grain	L6	Grains and grain-based products	A000J	Cereals and cereal primary derivatives	A000K	Cereal grains (and cereal-like grains)	A000L	Rice and similar-	A001C	Indian rice grain	A001J	Indian rice grain	A001J	Indian rice grain	A001J
Rye grain	A001K	Refined grain	L6	Grains and grain-based products	A000J	Cereals and cereal primary derivatives	A000K	Cereal grains (and cereal-like grains)	A000L	Rye and similar-	A0D9R	Rye grain	A001K	Rye grain	A001K	Rye grain	A001K
Sorghum grain	A001L	Refined grain	L6	Grains and grain-based products	A000J	Cereals and cereal primary derivatives	A000K	Cereal grains (and cereal-like grains)	A000L	Sorghum and similar-	A0D9Q	Sorghum grain	A001L	Sorghum grain	A001L	Sorghum grain	A001L
Common wheat grain	A001N	Refined grain	L6	Grains and grain-based products	A000J	Cereals and cereal primary derivatives	A000K	Cereal grains (and cereal-like grains)	A000L	Wheat and similar-	A001M	Common wheat grain	A001N	Common wheat grain	A001N	Common wheat grain	A001N
Durum wheat grain	A001P	Refined grain	L6	Grains and grain-based products	A000J	Cereals and cereal primary derivatives	A000K	Cereal grains (and cereal-like grains)	A000L	Wheat and similar-	A001M	Durum wheat grain	A001P	Durum wheat grain	A001P	Durum wheat grain	A001P
Emmer wheat grain	A001Q	Refined grain	L6	Grains and grain-based products	A000J	Cereals and cereal primary derivatives	A000K	Cereal grains (and cereal-like grains)	A000L	Wheat and similar-	A001M	Emmer wheat grain	A001Q	Emmer wheat grain	A001Q	Emmer wheat grain	A001Q
Spelt grain	A001R	Refined grain	L6	Grains and grain-based products	A000J	Cereals and cereal primary derivatives	A000K	Cereal grains (and cereal-like grains)	A000L	Wheat and similar-	A001M	Spelt grain	A001R	Spelt grain	A001R	Spelt grain	A001R
Einkorn wheat grain	A001S	Refined grain	L6	Grains and grain-based products	A000J	Cereals and cereal primary derivatives	A000K	Cereal grains (and cereal-like grains)	A000L	Wheat and similar-	A001M	Einkorn wheat grain	A001S	Einkorn wheat grain	A001S	Einkorn wheat grain	A001S
Khorasan wheat grain	A001T	Refined grain	L6	Grains and grain-based products	A000J	Cereals and cereal primary derivatives	A000K	Cereal grains (and cereal-like grains)	A000L	Wheat and similar-	A001M	Khorasan wheat grain	A001T	Khorasan wheat grain	A001T	Khorasan wheat grain	A001T
Triticale grain	A001V	Refined grain	L6	Grains and grain-based products	A000J	Cereals and cereal primary derivatives	A000K	Cereal grains (and cereal-like grains)	A000L	Wheat and similar-	A001M	Triticale grain	A001V	Triticale grain	A001V	Triticale grain	A001V
White fonio grain	A001Z	Refined grain	L6	Grains and grain-based products	A000J	Cereals and cereal primary derivatives	A000K	Cereal grains (and cereal-like grains)	A000L	Common millet and similar-	A000Y	White fonio grain	A001Z	White fonio grain	A001Z	White fonio grain	A001Z
Job's tears grain	A002A	Refined grain	L6	Grains and grain-based products	A000J	Cereals and cereal primary derivatives	A000K	Cereal grains (and cereal-like grains)	A000L	Common millet and similar-	A000Y	Job's tears grain	A002A	Job's tears grain	A002A	Job's tears grain	A002A
Maize meal	A002P	Refined grain	L6	Grains and grain-based products	A000J	Cereals and cereal primary derivatives	A000K	Cereal and cereal-like flours	A04KS	Maize, milled	A0C0Z	Maize meal	A002P	Maize meal	A002P	Maize meal	A002P
Maize flour	A002Q	Refined grain	L6	Grains and grain-based products	A000J	Cereals and cereal primary derivatives	A000K	Cereal and cereal-like flours	A04KS	Maize, milled	A0C0Z	Maize flour	A002Q	Maize flour	A002Q	Maize flour	A002Q
Rye flour, refined	A003K	Refined grain	L6	Grains and grain-based products	A000J	Cereals and cereal primary derivatives	A000K	Cereal and cereal-like flours	A04KS	Rye flour	A003J	Rye flour, refined	A003K	Rye flour, refined	A003K	Rye flour, refined	A003K
Rye flour, medium	A003L	Refined grain	L6	Grains and grain-based products	A000J	Cereals and cereal primary derivatives	A000K	Cereal and cereal-like flours	A04KS	Rye flour	A003J	Rye flour, medium	A003L	Rye flour, medium	A003L	Rye flour, medium	A003L
Rye flour, gluten free	A003N	Refined grain	L6	Grains and grain-based products	A000J	Cereals and cereal primary derivatives	A000K	Cereal and cereal-like flours	A04KS	Rye flour	A003J	Rye flour, gluten free	A003N	Rye flour, gluten free	A003N	Rye flour, gluten free	A003N
Wheat flour white	A003Y	Refined grain	L6	Grains and grain-based products	A000J	Cereals and cereal primary derivatives	A000K	Cereal and cereal-like flours	A04KS	Wheat flour	A003X	Wheat flour white	A003Y	Wheat flour white	A003Y	Wheat flour white	A003Y
Wheat flour, durum	A004C	Refined grain	L6	Grains and grain-based products	A000J	Cereals and cereal primary derivatives	A000K	Cereal and cereal-like flours	A04KS	Wheat flour	A003X	Wheat flour, durum	A004C	Wheat flour, durum	A004C	Wheat flour, durum	A004C
Chapatti flour	A004D	Refined grain	L6	Grains and grain-based products	A000J	Cereals and cereal primary derivatives	A000K	Cereal and cereal-like flours	A04KS	Wheat flour	A003X	Chapatti flour	A004D	Chapatti flour	A004D	Chapatti flour	A004D
Spelt flour, refined	A004J	Refined grain	L6	Grains and grain-based products	A000J	Cereals and cereal primary derivatives	A000K	Cereal and cereal-like flours	A04KS	Spelt flour	A004H	Spelt flour, refined	A004J	Spelt flour, refined	A004J	Spelt flour, refined	A004J
Spelt flour, medium	A004K	Refined grain	L6	Grains and grain-based products	A000J	Cereals and cereal primary derivatives	A000K	Cereal and cereal-like flours	A04KS	Spelt flour	A004H	Spelt flour, medium	A004K	Spelt flour, medium	A004K	Spelt flour, medium	A004K
Wheat bread and rolls, white (refined flour)	A004Y	Refined grain	L6	Grains and grain-based products	A000J	Bread and similar products	A004V	Leavened bread and similar	A0BY0	Wheat bread and rolls	A004X	Wheat bread and rolls, white (refined flour)	A004Y	Wheat bread and rolls, white (refined flour)	A004Y	Wheat bread and rolls, white (refined flour)	A004Y
Rye bread and rolls, refined flour	A005G	Refined grain	L6	Grains and grain-based products	A000J	Bread and similar products	A004V	Leavened bread and similar	A0BY0	Rye only bread and rolls	A005F	Rye bread and rolls, refined flour	A005G	Rye bread and rolls, refined flour	A005G	Rye bread and rolls, refined flour	A005G
Pumpernickel	A005J	Refined grain	L6	Grains and grain-based products	A000J	Bread and similar products	A004V	Leavened bread and similar	A0BY0	Rye only bread and rolls	A005F	Pumpernickel	A005J	Pumpernickel	A005J	Pumpernickel	A005J
Mixed wheat and rye bread and rolls	A005M	Refined grain	L6	Grains and grain-based products	A000J	Bread and similar products	A004V	Leavened bread and similar	A0BY0	Multigrain bread and rolls	A005L	Mixed wheat and rye bread and rolls	A005M	Mixed wheat and rye bread and rolls	A005M	Mixed wheat and rye bread and rolls	A005M
Multigrain (not only rye-wheat) bread and rolls	A005Q	Refined grain	L6	Grains and grain-based products	A000J	Bread and similar products	A004V	Leavened bread and similar	A0BY0	Multigrain bread and rolls	A005L	Multigrain (not only rye-wheat) bread and rolls	A005Q	Multigrain (not only rye-wheat) bread and rolls	A005Q	Multigrain (not only rye-wheat) bread and rolls	A005Q
Gluten free bread, white	A005S	Refined grain	L6	Grains and grain-based products	A000J	Bread and similar products	A004V	Bread alternative	A0ERB	Gluten free bread	A005R	Gluten free bread, white	A005S	Gluten free bread, white	A005S	Gluten free bread, white	A005S
Crisp bread, rye, refined flour	A006C	Refined grain	L6	Grains and grain-based products	A000J	Bread and similar products	A004V	Crisp bread	A0CHT	Rye crisp bread	A006A	Crisp bread, rye, refined flour	A006C	Crisp bread, rye, refined flour	A006C	Crisp bread, rye, refined flour	A006C
Crisp bread, wheat, refined flour	A006F	Refined grain	L6	Grains and grain-based products	A000J	Bread and similar products	A004V	Crisp bread	A0CHT	Wheat crisp bread	A006D	Crisp bread, wheat, refined flour	A006F	Crisp bread, wheat, refined flour	A006F	Crisp bread, wheat, refined flour	A006F
Puffed wheat textured bread	A006J	Refined grain	L6	Grains and grain-based products	A000J	Bread and similar products	A004V	Extruded, pressed or puffed bread	A005Z	Puffed cereals textured bread	A006H	Puffed wheat textured bread	A006J	Puffed wheat textured bread	A006J	Puffed wheat textured bread	A006J
Puffed rice textured bread	A006K	Refined grain	L6	Grains and grain-based products	A000J	Bread and similar products	A004V	Extruded, pressed or puffed bread	A005Z	Puffed cereals textured bread	A006H	Puffed rice textured bread	A006K	Puffed rice textured bread	A006K	Puffed rice textured bread	A006K
Puffed corn textured bread	A006L	Refined grain	L6	Grains and grain-based products	A000J	Bread and similar products	A004V	Extruded, pressed or puffed bread	A005Z	Puffed cereals textured bread	A006H	Puffed corn textured bread	A006L	Puffed corn textured bread	A006L	Puffed corn textured bread	A006L
Pita bread	A006S	Refined grain	L6	Grains and grain-based products	A000J	Bread and similar products	A004V	Unleavened or flat bread and similar	A04KZ	Traditional unleavened breads	A006R	Pita bread	A006S	Pita bread	A006S	Pita bread	A006S
Matzo	A006T	Refined grain	L6	Grains and grain-based products	A000J	Bread and similar products	A004V	Unleavened or flat bread and similar	A04KZ	Traditional unleavened breads	A006R	Matzo	A006T	Matzo	A006T	Matzo	A006T
Tortilla	A006V	Refined grain	L6	Grains and grain-based products	A000J	Bread and similar products	A004V	Unleavened or flat bread and similar	A04KZ	Traditional unleavened breads	A006R	Tortilla	A006V	Tortilla	A006V	Tortilla	A006V
Roti	A006X	Refined grain	L6	Grains and grain-based products	A000J	Bread and similar products	A004V	Unleavened or flat bread and similar	A04KZ	Traditional unleavened breads	A006R	Roti	A006X	Roti	A006X	Roti	A006X
Chapati	A006Y	Refined grain	L6	Grains and grain-based products	A000J	Bread and similar products	A004V	Unleavened or flat bread and similar	A04KZ	Traditional unleavened breads	A006R	Chapati	A006Y	Chapati	A006Y	Chapati	A006Y
Fresh pasta	A007F	Refined grain	L6	Grains and grain-based products	A000J	Pasta, doughs and similar products	A04QT	Pasta and similar products	A007D	Pasta, plain (not stuffed), uncooked	A007E	Fresh pasta	A007F	Fresh pasta	A007F	Fresh pasta	A007F
Dried pasta	A007L	Refined grain	L6	Grains and grain-based products	A000J	Pasta, doughs and similar products	A04QT	Pasta and similar products	A007D	Pasta, plain (not stuffed), uncooked	A007E	Dried pasta	A007L	Dried pasta	A007L	Dried pasta	A007L
Asian-style noodles other than glass noodles	A007R	Refined grain	L6	Grains and grain-based products	A000J	Pasta, doughs and similar products	A04QT	Pasta and similar products	A007D	Pasta-like products	A04LF	Asian-style noodles other than glass noodles	A007R	Asian-style noodles other than glass noodles	A007R	Asian-style noodles other than glass noodles	A007R
Fresh stuffed pasta	A007T	Refined grain	L6	Grains and grain-based products	A000J	Pasta, doughs and similar products	A04QT	Pasta and similar products	A007D	Filled (stuffed) pastas	A0ERE	Fresh stuffed pasta	A007T	Fresh stuffed pasta	A007T	Fresh stuffed pasta	A007T
Dried stuffed pasta	A007Y	Refined grain	L6	Grains and grain-based products	A000J	Pasta, doughs and similar products	A04QT	Pasta and similar products	A007D	Filled (stuffed) pastas	A0ERE	Dried stuffed pasta	A007Y	Dried stuffed pasta	A007Y	Dried stuffed pasta	A007Y
Pasta, gluten free	A008B	Refined grain	L6	Grains and grain-based products	A000J	Pasta, doughs and similar products	A04QT	Pasta and similar products	A007D	Pasta-like products	A04LF	Pasta, gluten free	A008B	Pasta, gluten free	A008B	Pasta, gluten free	A008B
Couscous	A008C	Refined grain	L6	Grains and grain-based products	A000J	Pasta, doughs and similar products	A04QT	Pasta and similar products	A007D	Pasta-like products	A04LF	Couscous	A008C	Couscous	A008C	Couscous	A008C
Gnocchi	A008D	Refined grain	L6	Grains and grain-based products	A000J	Pasta, doughs and similar products	A04QT	Pasta and similar products	A007D	Pasta-like products	A04LF	Gnocchi	A008D	Gnocchi	A008D	Gnocchi	A008D
Glass noodle	A008E	Refined grain	L6	Grains and grain-based products	A000J	Pasta, doughs and similar products	A04QT	Pasta and similar products	A007D	Pasta-like products	A04LF	Glass noodle	A008E	Glass noodle	A008E	Glass noodle	A008E
Noodle, rice	A008F	Refined grain	L6	Grains and grain-based products	A000J	Pasta, doughs and similar products	A04QT	Pasta and similar products	A007D	Pasta-like products	A04LF	Noodle, rice	A008F	Noodle, rice	A008F	Noodle, rice	A008F
Yeast bread â€“ pizza dough	A008J	Refined grain	L6	Grains and grain-based products	A000J	Pasta, doughs and similar products	A04QT	Raw doughs and pre-mixes	A008G	Yeast leavened bread doughs	A008H	Yeast bread â€“ pizza dough	A008J	Yeast bread â€“ pizza dough	A008J	Yeast bread â€“ pizza dough	A008J
Naturally leavened bread dough	A008K	Refined grain	L6	Grains and grain-based products	A000J	Pasta, doughs and similar products	A04QT	Raw doughs and pre-mixes	A008G	Yeast leavened bread doughs	A008H	Naturally leavened bread dough	A008K	Naturally leavened bread dough	A008K	Naturally leavened bread dough	A008K
Fine yeast sweet dough (brioche)	A008M	Refined grain	L6	Grains and grain-based products	A000J	Pasta, doughs and similar products	A04QT	Raw doughs and pre-mixes	A008G	Yeast leavened sweet doughs	A008L	Fine yeast sweet dough (brioche)	A008M	Fine yeast sweet dough (brioche)	A008M	Fine yeast sweet dough (brioche)	A008M
Ingredient-rich yeast dough	A008N	Refined grain	L6	Grains and grain-based products	A000J	Pasta, doughs and similar products	A04QT	Raw doughs and pre-mixes	A008G	Yeast leavened sweet doughs	A008L	Ingredient-rich yeast dough	A008N	Ingredient-rich yeast dough	A008N	Ingredient-rich yeast dough	A008N
Quick bread dough	A008Q	Refined grain	L6	Grains and grain-based products	A000J	Pasta, doughs and similar products	A04QT	Raw doughs and pre-mixes	A008G	Chemically leavened doughs	A008P	Quick bread dough	A008Q	Quick bread dough	A008Q	Quick bread dough	A008Q
Ingredient rich fine dough without yeast	A008R	Refined grain	L6	Grains and grain-based products	A000J	Pasta, doughs and similar products	A04QT	Raw doughs and pre-mixes	A008G	Chemically leavened doughs	A008P	Ingredient rich fine dough without yeast	A008R	Ingredient rich fine dough without yeast	A008R	Ingredient rich fine dough without yeast	A008R
Mixture/mass for baumkuchen	A008S	Refined grain	L6	Grains and grain-based products	A000J	Pasta, doughs and similar products	A04QT	Raw doughs and pre-mixes	A008G	Cake pre-mixes/batter	A009J	Mixture/mass for baumkuchen	A008S	Mixture/mass for baumkuchen	A008S	Mixture/mass for baumkuchen	A008S
Waffle dough/mixture	A008V	Refined grain	L6	Grains and grain-based products	A000J	Pasta, doughs and similar products	A04QT	Raw doughs and pre-mixes	A008G	Chemically leavened doughs	A008P	Waffle dough/mixture	A008V	Waffle dough/mixture	A008V	Waffle dough/mixture	A008V
Short pastry dough (pate brisee)	A008Y	Refined grain	L6	Grains and grain-based products	A000J	Pasta, doughs and similar products	A04QT	Raw doughs and pre-mixes	A008G	Short pastry dough and similar	A008X	Short pastry dough (pate brisee)	A008Y	Short pastry dough (pate brisee)	A008Y	Short pastry dough (pate brisee)	A008Y
Fine dough without yeast	A008Z	Refined grain	L6	Grains and grain-based products	A000J	Pasta, doughs and similar products	A04QT	Raw doughs and pre-mixes	A008G	Short pastry dough and similar	A008X	Fine dough without yeast	A008Z	Fine dough without yeast	A008Z	Fine dough without yeast	A008Z
French pie pastry dough	A009A	Refined grain	L6	Grains and grain-based products	A000J	Pasta, doughs and similar products	A04QT	Raw doughs and pre-mixes	A008G	Short pastry dough and similar	A008X	French pie pastry dough	A009A	French pie pastry dough	A009A	French pie pastry dough	A009A
Short sweet pastry dough (pate sucree)	A009C	Refined grain	L6	Grains and grain-based products	A000J	Pasta, doughs and similar products	A04QT	Raw doughs and pre-mixes	A008G	Short sweet pastry doughs (pate sucree, sablee)	A009B	Short sweet pastry dough (pate sucree)	A009C	Short sweet pastry dough (pate sucree)	A009C	Short sweet pastry dough (pate sucree)	A009C
Shortbread pastry	A009D	Refined grain	L6	Grains and grain-based products	A000J	Pasta, doughs and similar products	A04QT	Raw doughs and pre-mixes	A008G	Short sweet pastry doughs (pate sucree, sablee)	A009B	Shortbread pastry	A009D	Shortbread pastry	A009D	Shortbread pastry	A009D
Piped shortbread pastry	A009E	Refined grain	L6	Grains and grain-based products	A000J	Pasta, doughs and similar products	A04QT	Raw doughs and pre-mixes	A008G	Short sweet pastry doughs (pate sucree, sablee)	A009B	Piped shortbread pastry	A009E	Piped shortbread pastry	A009E	Piped shortbread pastry	A009E
Sweet almond pastry mass	A009F	Refined grain	L6	Grains and grain-based products	A000J	Pasta, doughs and similar products	A04QT	Raw doughs and pre-mixes	A008G	Short sweet pastry doughs (pate sucree, sablee)	A009B	Sweet almond pastry mass	A009F	Sweet almond pastry mass	A009F	Sweet almond pastry mass	A009F
Choux pastry dough	A009H	Refined grain	L6	Grains and grain-based products	A000J	Pasta, doughs and similar products	A04QT	Raw doughs and pre-mixes	A008G	Choux pastry dough and similar	A009G	Choux pastry dough	A009H	Choux pastry dough	A009H	Choux pastry dough	A009H
Sponge cake dough (gÃ©noise)	A009K	Refined grain	L6	Grains and grain-based products	A000J	Pasta, doughs and similar products	A04QT	Raw doughs and pre-mixes	A008G	Cake pre-mixes/batter	A009J	Sponge cake dough (gÃ©noise)	A009K	Sponge cake dough (gÃ©noise)	A009K	Sponge cake dough (gÃ©noise)	A009K
Common laminated dough	A009M	Refined grain	L6	Grains and grain-based products	A000J	Pasta, doughs and similar products	A04QT	Raw doughs and pre-mixes	A008G	Laminated doughs	A009L	Common laminated dough	A009M	Common laminated dough	A009M	Common laminated dough	A009M
Strudel dough	A009N	Refined grain	L6	Grains and grain-based products	A000J	Pasta, doughs and similar products	A04QT	Raw doughs and pre-mixes	A008G	Laminated doughs	A009L	Strudel dough	A009N	Strudel dough	A009N	Strudel dough	A009N
Gingerbread dough	A009Q	Refined grain	L6	Grains and grain-based products	A000J	Pasta, doughs and similar products	A04QT	Raw doughs and pre-mixes	A008G	Miscellaneous doughs	A009P	Gingerbread dough	A009Q	Gingerbread dough	A009Q	Gingerbread dough	A009Q
Quark oil dough	A009R	Refined grain	L6	Grains and grain-based products	A000J	Pasta, doughs and similar products	A04QT	Raw doughs and pre-mixes	A008G	Miscellaneous doughs	A009P	Quark oil dough	A009R	Quark oil dough	A009R	Quark oil dough	A009R
Suet pastry (pÃ¢te a grasse de boeuf) dough	A009S	Refined grain	L6	Grains and grain-based products	A000J	Pasta, doughs and similar products	A04QT	Raw doughs and pre-mixes	A008G	Miscellaneous doughs	A009P	Suet pastry (pÃ¢te a grasse de boeuf) dough	A009S	Suet pastry (pÃ¢te a grasse de boeuf) dough	A009S	Suet pastry (pÃ¢te a grasse de boeuf) dough	A009S
Butter biscuits	A009Y	Refined grain	L6	Grains and grain-based products	A000J	Fine bakery wares	A009T	Biscuits	A009V	Biscuits, sweet, plain	A009X	Butter biscuits	A009Y	Butter biscuits	A009Y	Butter biscuits	A009Y
Biscuits, chocolate	A009Z	Refined grain	L6	Grains and grain-based products	A000J	Fine bakery wares	A009T	Biscuits	A009V	Biscuits, sweet, plain	A009X	Biscuits, chocolate	A009Z	Biscuits, chocolate	A009Z	Biscuits, chocolate	A009Z
Biscuits, spelt meal	A00AC	Refined grain	L6	Grains and grain-based products	A000J	Fine bakery wares	A009T	Biscuits	A009V	Biscuits, sweet, plain	A009X	Biscuits, spelt meal	A00AC	Biscuits, spelt meal	A00AC	Biscuits, spelt meal	A00AC
Speculaas	A00AD	Refined grain	L6	Grains and grain-based products	A000J	Fine bakery wares	A009T	Biscuits	A009V	Biscuits, sweet, plain	A009X	Speculaas	A00AD	Speculaas	A00AD	Speculaas	A00AD
Sponge cake	A00AQ	Refined grain	L6	Grains and grain-based products	A000J	Fine bakery wares	A009T	Cakes	A00AN	Plain cakes	A00AP	Sponge cake	A00AQ	Sponge cake	A00AQ	Sponge cake	A00AQ
Cream cake	A00AV	Refined grain	L6	Grains and grain-based products	A000J	Fine bakery wares	A009T	Cakes	A00AN	Plain cakes	A00AP	Cream cake	A00AV	Cream cake	A00AV	Cream cake	A00AV
Fruit cake	A00BA	Refined grain	L6	Grains and grain-based products	A000J	Fine bakery wares	A009T	Cakes	A00AN	Plain cakes	A00AP	Fruit cake	A00BA	Fruit cake	A00BA	Fruit cake	A00BA
Muffins	A00BC	Refined grain	L6	Grains and grain-based products	A000J	Fine bakery wares	A009T	Cakes	A00AN	Plain cakes	A00AP	Muffins	A00BC	Muffins	A00BC	Muffins	A00BC
Meringue tart	A00BD	Refined grain	L6	Grains and grain-based products	A000J	Fine bakery wares	A009T	Cakes	A00AN	Plain cakes	A00AP	Meringue tart	A00BD	Meringue tart	A00BD	Meringue tart	A00BD
Chocolate cake	A00BG	Refined grain	L6	Grains and grain-based products	A000J	Fine bakery wares	A009T	Cakes	A00AN	Chocolate-based cakes	A00BF	Chocolate cake	A00BG	Chocolate cake	A00BG	Chocolate cake	A00BG
Cake marbled, with chocolate	A00BJ	Refined grain	L6	Grains and grain-based products	A000J	Fine bakery wares	A009T	Cakes	A00AN	Chocolate-based cakes	A00BF	Cake marbled, with chocolate	A00BJ	Cake marbled, with chocolate	A00BJ	Cake marbled, with chocolate	A00BJ
Croissant, filled with chocolate	A00BN	Refined grain	L6	Grains and grain-based products	A000J	Fine bakery wares	A009T	Yeast leavened pastry	A00BK	Croissant	A00BM	Croissant, filled with chocolate	A00BN	Croissant, filled with chocolate	A00BN	Croissant, filled with chocolate	A00BN
Croissant, filled with cream	A00BP	Refined grain	L6	Grains and grain-based products	A000J	Fine bakery wares	A009T	Yeast leavened pastry	A00BK	Croissant	A00BM	Croissant, filled with cream	A00BP	Croissant, filled with cream	A00BP	Croissant, filled with cream	A00BP
Croissant, filled with jam	A00BQ	Refined grain	L6	Grains and grain-based products	A000J	Fine bakery wares	A009T	Yeast leavened pastry	A00BK	Croissant	A00BM	Croissant, filled with jam	A00BQ	Croissant, filled with jam	A00BQ	Croissant, filled with jam	A00BQ
Rhubarb flan	A00BY	Refined grain	L6	Grains and grain-based products	A000J	Fine bakery wares	A009T	Shortcrust (pies -tarts)	A00BV	Flan tart	A00BX	Rhubarb flan	A00BY	Rhubarb flan	A00BY	Rhubarb flan	A00BY
Puff-pastry croissant, filled with chocolate	A00CE	Refined grain	L6	Grains and grain-based products	A000J	Fine bakery wares	A009T	Pastry based on laminated dough	A00CC	Croissant from puff pastry	A00CD	Puff-pastry croissant, filled with chocolate	A00CE	Puff-pastry croissant, filled with chocolate	A00CE	Puff-pastry croissant, filled with chocolate	A00CE
Lebkuchen	A00CS	Refined grain	L6	Grains and grain-based products	A000J	Fine bakery wares	A009T	Various pastry	A00CJ	Spice cakes	A00CR	Lebkuchen	A00CS	Lebkuchen	A00CS	Lebkuchen	A00CS
Gingerbread	A00CT	Refined grain	L6	Grains and grain-based products	A000J	Fine bakery wares	A009T	Various pastry	A00CJ	Spice cakes	A00CR	Gingerbread	A00CT	Gingerbread	A00CT	Gingerbread	A00CT
Barley popped	A00CZ	Refined grain	L6	Grains and grain-based products	A000J	Breakfast cereals	A00CV	Processed and mixed breakfast cereals	A04LK	Popped cereals	A04LL	Barley popped	A00CZ	Barley popped	A00CZ	Barley popped	A00CZ
Processed barley-based flakes	A00DA	Refined grain	L6	Grains and grain-based products	A000J	Breakfast cereals	A00CV	Processed and mixed breakfast cereals	A04LK	Cereal flakes and similar	A04QY	Processed barley-based flakes	A00DA	Processed barley-based flakes	A00DA	Processed barley-based flakes	A00DA
Processed maize-based flakes	A00DD	Refined grain	L6	Grains and grain-based products	A000J	Breakfast cereals	A00CV	Processed and mixed breakfast cereals	A04LK	Cereal flakes and similar	A04QY	Processed maize-based flakes	A00DD	Processed maize-based flakes	A00DD	Processed maize-based flakes	A00DD
Millet rolled grains	A00DF	Refined grain	L6	Grains and grain-based products	A000J	Breakfast cereals	A00CV	Breakfast cereals, plain	A04LH	Cereal rolled grains	A04LJ	Millet rolled grains	A00DF	Millet rolled grains	A00DF	Millet rolled grains	A00DF
Rice, popped	A00DR	Refined grain	L6	Grains and grain-based products	A000J	Breakfast cereals	A00CV	Processed and mixed breakfast cereals	A04LK	Popped cereals	A04LL	Rice, popped	A00DR	Rice, popped	A00DR	Rice, popped	A00DR
Processed rice-based flakes	A00DS	Refined grain	L6	Grains and grain-based products	A000J	Breakfast cereals	A00CV	Processed and mixed breakfast cereals	A04LK	Cereal flakes and similar	A04QY	Processed rice-based flakes	A00DS	Processed rice-based flakes	A00DS	Processed rice-based flakes	A00DS
Rye popped	A00DX	Refined grain	L6	Grains and grain-based products	A000J	Breakfast cereals	A00CV	Processed and mixed breakfast cereals	A04LK	Popped cereals	A04LL	Rye popped	A00DX	Rye popped	A00DX	Rye popped	A00DX
Processed rye-based flakes	A00DY	Refined grain	L6	Grains and grain-based products	A000J	Breakfast cereals	A00CV	Processed and mixed breakfast cereals	A04LK	Cereal flakes and similar	A04QY	Processed rye-based flakes	A00DY	Processed rye-based flakes	A00DY	Processed rye-based flakes	A00DY
Wheat, popped	A00EE	Refined grain	L6	Grains and grain-based products	A000J	Breakfast cereals	A00CV	Processed and mixed breakfast cereals	A04LK	Popped cereals	A04LL	Wheat, popped	A00EE	Wheat, popped	A00EE	Wheat, popped	A00EE
Processed wheat-based flakes	A00EF	Refined grain	L6	Grains and grain-based products	A000J	Breakfast cereals	A00CV	Processed and mixed breakfast cereals	A04LK	Cereal flakes and similar	A04QY	Processed wheat-based flakes	A00EF	Processed wheat-based flakes	A00EF	Processed wheat-based flakes	A00EF
Processed mixed cereal-based flakes	A00EM	Refined grain	L6	Grains and grain-based products	A000J	Breakfast cereals	A00CV	Processed and mixed breakfast cereals	A04LK	Cereal flakes and similar	A04QY	Processed mixed cereal-based flakes	A00EM	Processed mixed cereal-based flakes	A00EM	Processed mixed cereal-based flakes	A00EM
Rice porridge	A00ER	Refined grain	L6	Grains and grain-based products	A000J	Breakfast cereals	A00CV	Breakfast cereals, plain	A04LH	Porridge (in dry form, to be diluted)	A00EN	Rice porridge	A00ER	Rice porridge	A00ER	Rice porridge	A00ER
Rye porridge	A00ES	Refined grain	L6	Grains and grain-based products	A000J	Breakfast cereals	A00CV	Breakfast cereals, plain	A04LH	Porridge (in dry form, to be diluted)	A00EN	Rye porridge	A00ES	Rye porridge	A00ES	Rye porridge	A00ES
Wheat semolina porridge	A00EV	Refined grain	L6	Grains and grain-based products	A000J	Breakfast cereals	A00CV	Breakfast cereals, plain	A04LH	Porridge (in dry form, to be diluted)	A00EN	Wheat semolina porridge	A00EV	Wheat semolina porridge	A00EV	Wheat semolina porridge	A00EV
Barley porridge	A00EX	Refined grain	L6	Grains and grain-based products	A000J	Breakfast cereals	A00CV	Breakfast cereals, plain	A04LH	Porridge (in dry form, to be diluted)	A00EN	Barley porridge	A00EX	Barley porridge	A00EX	Barley porridge	A00EX
Canary grass grain	A0BJZ	Refined grain	L6	Grains and grain-based products	A000J	Cereals and cereal primary derivatives	A000K	Cereal grains (and cereal-like grains)	A000L	Common millet and similar-	A000Y	Canary grass grain	A0BJZ	Canary grass grain	A0BJZ	Canary grass grain	A0BJZ
Wafers	A0BYR	Refined grain	L6	Grains and grain-based products	A000J	Fine bakery wares	A009T	Biscuits	A009V	Biscuit with inclusions, filling or coating	A00AE	Wafers	A0BYR	Wafers	A0BYR	Wafers	A0BYR
Rotation cooked layered cakes	A0C6L	Refined grain	L6	Grains and grain-based products	A000J	Fine bakery wares	A009T	Cakes	A00AN	Plain cakes	A00AP	Rotation cooked layered cakes	A0C6L	Rotation cooked layered cakes	A0C6L	Rotation cooked layered cakes	A0C6L
Black fonio grain	A0CGK	Refined grain	L6	Grains and grain-based products	A000J	Cereals and cereal primary derivatives	A000K	Cereal grains (and cereal-like grains)	A000L	Common millet and similar-	A000Y	Black fonio grain	A0CGK	Black fonio grain	A0CGK	Black fonio grain	A0CGK
African rice grain	A0CGL	Refined grain	L6	Grains and grain-based products	A000J	Cereals and cereal primary derivatives	A000K	Cereal grains (and cereal-like grains)	A000L	Rice and similar-	A001C	African rice grain	A0CGL	African rice grain	A0CGL	African rice grain	A0CGL
Hybrid NericaÂ®	A0CGM	Refined grain	L6	Grains and grain-based products	A000J	Cereals and cereal primary derivatives	A000K	Cereal grains (and cereal-like grains)	A000L	Rice and similar-	A001C	Hybrid NericaÂ®	A0CGM	Hybrid NericaÂ®	A0CGM	Hybrid NericaÂ®	A0CGM
Bread pre-mixes (dry)	A0CSL	Refined grain	L6	Grains and grain-based products	A000J	Pasta, doughs and similar products	A04QT	Raw doughs and pre-mixes	A008G	Pre-mixes (dry) for baked products	A0CSK	Bread pre-mixes (dry)	A0CSL	Bread pre-mixes (dry)	A0CSL	Bread pre-mixes (dry)	A0CSL
Cake pre-mixes (dry)	A0CSM	Refined grain	L6	Grains and grain-based products	A000J	Pasta, doughs and similar products	A04QT	Raw doughs and pre-mixes	A008G	Pre-mixes (dry) for baked products	A0CSK	Cake pre-mixes (dry)	A0CSM	Cake pre-mixes (dry)	A0CSM	Cake pre-mixes (dry)	A0CSM
Pancake pre-mixes (dry)	A0CSN	Refined grain	L6	Grains and grain-based products	A000J	Pasta, doughs and similar products	A04QT	Raw doughs and pre-mixes	A008G	Pre-mixes (dry) for baked products	A0CSK	Pancake pre-mixes (dry)	A0CSN	Pancake pre-mixes (dry)	A0CSN	Pancake pre-mixes (dry)	A0CSN
Other species of genus Triticum, not elsewhere mentioned	A0D9K	Refined grain	L6	Grains and grain-based products	A000J	Cereals and cereal primary derivatives	A000K	Cereal grains (and cereal-like grains)	A000L	Wheat and similar-	A001M	Other species of genus Triticum, not elsewhere mentioned	A0D9K	Other species of genus Triticum, not elsewhere mentioned	A0D9K	Other species of genus Triticum, not elsewhere mentioned	A0D9K
Other species of genus Sorghum, not elsewhere mentioned	A0D9M	Refined grain	L6	Grains and grain-based products	A000J	Cereals and cereal primary derivatives	A000K	Cereal grains (and cereal-like grains)	A000L	Sorghum and similar-	A0D9Q	Other species of genus Sorghum, not elsewhere mentioned	A0D9M	Other species of genus Sorghum, not elsewhere mentioned	A0D9M	Other species of genus Sorghum, not elsewhere mentioned	A0D9M
Sudan grass grain	A0D9N	Refined grain	L6	Grains and grain-based products	A000J	Cereals and cereal primary derivatives	A000K	Cereal grains (and cereal-like grains)	A000L	Sorghum and similar-	A0D9Q	Sudan grass grain	A0D9N	Sudan grass grain	A0D9N	Sudan grass grain	A0D9N
Porridge water based (ready to eat)	A0ESM	Refined grain	L6	Grains and grain-based products	A000J	Breakfast cereals	A00CV	Breakfast cereals, plain	A04LH	Porridge (ready to eat)	A0F0V	Porridge water based (ready to eat)	A0ESM	Porridge water based (ready to eat)	A0ESM	Porridge water based (ready to eat)	A0ESM
Porridge milk based (ready to eat)	A0F0T	Refined grain	L6	Grains and grain-based products	A000J	Breakfast cereals	A00CV	Breakfast cereals, plain	A04LH	Porridge (ready to eat)	A0F0V	Porridge milk based (ready to eat)	A0F0T	Porridge milk based (ready to eat)	A0F0T	Porridge milk based (ready to eat)	A0F0T
Extruded breakfast cereal products	A0F4Q	Refined grain	L6	Grains and grain-based products	A000J	Breakfast cereals	A00CV	Processed and mixed breakfast cereals	A04LK	Cereal flakes and similar	A04QY	Extruded breakfast cereal products	A0F4Q	Extruded breakfast cereal products	A0F4Q	Extruded breakfast cereal products	A0F4Q
Phyllo dough	A16FH	Refined grain	L6	Grains and grain-based products	A000J	Pasta, doughs and similar products	A04QT	Raw doughs and pre-mixes	A008G	Laminated doughs	A009L	Phyllo dough	A16FH	Phyllo dough	A16FH	Phyllo dough	A16FH
Sponge biscuits	A16FJ	Refined grain	L6	Grains and grain-based products	A000J	Fine bakery wares	A009T	Biscuits	A009V	Biscuits, sweet, plain	A009X	Sponge biscuits	A16FJ	Sponge biscuits	A16FJ	Sponge biscuits	A16FJ
Mixed roasted flours for porridge-like food	A16GM	Refined grain	L6	Grains and grain-based products	A000J	Breakfast cereals	A00CV	Breakfast cereals, plain	A04LH	Porridge (in dry form, to be diluted)	A00EN	Mixed roasted flours for porridge-like food	A16GM	Mixed roasted flours for porridge-like food	A16GM	Mixed roasted flours for porridge-like food	A16GM
Tritordeum	A170H	Refined grain	L6	Grains and grain-based products	A000J	Cereals and cereal primary derivatives	A000K	Cereal grains (and cereal-like grains)	A000L	Wheat and similar-	A001M	Tritordeum	A170H	Tritordeum	A170H	Tritordeum	A170H
Common millet and similar-	A000Y	Refined grain	L6	Grains and grain-based products	A000J	Cereals and cereal primary derivatives	A000K	Cereal grains (and cereal-like grains)	A000L	Common millet and similar-	A000Y	Common millet and similar-	A000Y	Common millet and similar-	A000Y	Common millet and similar-	A000Y
Rice and similar-	A001C	Refined grain	L6	Grains and grain-based products	A000J	Cereals and cereal primary derivatives	A000K	Cereal grains (and cereal-like grains)	A000L	Rice and similar-	A001C	Rice and similar-	A001C	Rice and similar-	A001C	Rice and similar-	A001C
Wheat and similar-	A001M	Refined grain	L6	Grains and grain-based products	A000J	Cereals and cereal primary derivatives	A000K	Cereal grains (and cereal-like grains)	A000L	Wheat and similar-	A001M	Wheat and similar-	A001M	Wheat and similar-	A001M	Wheat and similar-	A001M
Mixture of grains	A001X	Refined grain	L6	Grains and grain-based products	A000J	Cereals and cereal primary derivatives	A000K	Cereal grains (and cereal-like grains)	A000L	Mixture of grains	A001X	Mixture of grains	A001X	Mixture of grains	A001X	Mixture of grains	A001X
Other cereals	A001Y	Refined grain	L6	Grains and grain-based products	A000J	Cereals and cereal primary derivatives	A000K	Cereal grains (and cereal-like grains)	A000L	Other cereals	A001Y	Other cereals	A001Y	Other cereals	A001Y	Other cereals	A001Y
Amaranth flour	A002E	Refined grain	L6	Grains and grain-based products	A000J	Cereals and cereal primary derivatives	A000K	Cereal and cereal-like flours	A04KS	Amaranth flour	A002E	Amaranth flour	A002E	Amaranth flour	A002E	Amaranth flour	A002E
Barley flour	A002L	Refined grain	L6	Grains and grain-based products	A000J	Cereals and cereal primary derivatives	A000K	Cereal and cereal-like flours	A04KS	Barley flour	A002L	Barley flour	A002L	Barley flour	A002L	Barley flour	A002L
Maize semolina	A002N	Refined grain	L6	Grains and grain-based products	A000J	Cereals and cereal primary derivatives	A000K	Semolina	A0ETL	Maize semolina	A002N	Maize semolina	A002N	Maize semolina	A002N	Maize semolina	A002N
Millet flour	A002T	Refined grain	L6	Grains and grain-based products	A000J	Cereals and cereal primary derivatives	A000K	Cereal and cereal-like flours	A04KS	Millet flour	A002T	Millet flour	A002T	Millet flour	A002T	Millet flour	A002T
Millet groats	A002V	Refined grain	L6	Grains and grain-based products	A000J	Cereals and cereal primary derivatives	A000K	Groats	A0BY1	Millet groats	A002V	Millet groats	A002V	Millet groats	A002V	Millet groats	A002V
Rice flour	A003F	Refined grain	L6	Grains and grain-based products	A000J	Cereals and cereal primary derivatives	A000K	Cereal and cereal-like flours	A04KS	Rice flour	A003F	Rice flour	A003F	Rice flour	A003F	Rice flour	A003F
Rye flour	A003J	Refined grain	L6	Grains and grain-based products	A000J	Cereals and cereal primary derivatives	A000K	Cereal and cereal-like flours	A04KS	Rye flour	A003J	Rye flour	A003J	Rye flour	A003J	Rye flour	A003J
Sorghum flour	A003T	Refined grain	L6	Grains and grain-based products	A000J	Cereals and cereal primary derivatives	A000K	Cereal and cereal-like flours	A04KS	Sorghum flour	A003T	Sorghum flour	A003T	Sorghum flour	A003T	Sorghum flour	A003T
Wheat flour	A003X	Refined grain	L6	Grains and grain-based products	A000J	Cereals and cereal primary derivatives	A000K	Cereal and cereal-like flours	A04KS	Wheat flour	A003X	Wheat flour	A003X	Wheat flour	A003X	Wheat flour	A003X
Wheat semolina	A004F	Refined grain	L6	Grains and grain-based products	A000J	Cereals and cereal primary derivatives	A000K	Semolina	A0ETL	Wheat semolina	A004F	Wheat semolina	A004F	Wheat semolina	A004F	Wheat semolina	A004F
Bulgur	A004G	Refined grain	L6	Grains and grain-based products	A000J	Cereals and cereal primary derivatives	A000K	Groats	A0BY1	Bulgur	A004G	Bulgur	A004G	Bulgur	A004G	Bulgur	A004G
Spelt flour	A004H	Refined grain	L6	Grains and grain-based products	A000J	Cereals and cereal primary derivatives	A000K	Cereal and cereal-like flours	A04KS	Spelt flour	A004H	Spelt flour	A004H	Spelt flour	A004H	Spelt flour	A004H
Flour mix (like wheat/rye/barley/oats and other)	A004S	Refined grain	L6	Grains and grain-based products	A000J	Cereals and cereal primary derivatives	A000K	Cereal and cereal-like flours	A04KS	Flour mix (like wheat/rye/barley/oats and other)	A004S	Flour mix (like wheat/rye/barley/oats and other)	A004S	Flour mix (like wheat/rye/barley/oats and other)	A004S	Flour mix (like wheat/rye/barley/oats and other)	A004S
Wheat bread and rolls	A004X	Refined grain	L6	Grains and grain-based products	A000J	Bread and similar products	A004V	Leavened bread and similar	A0BY0	Wheat bread and rolls	A004X	Wheat bread and rolls	A004X	Wheat bread and rolls	A004X	Wheat bread and rolls	A004X
Rye only bread and rolls	A005F	Refined grain	L6	Grains and grain-based products	A000J	Bread and similar products	A004V	Leavened bread and similar	A0BY0	Rye only bread and rolls	A005F	Rye only bread and rolls	A005F	Rye only bread and rolls	A005F	Rye only bread and rolls	A005F
Bread and rolls with special ingredients added	A005K	Refined grain	L6	Grains and grain-based products	A000J	Bread and similar products	A004V	Leavened bread and similar	A0BY0	Bread and rolls with special ingredients added	A005K	Bread and rolls with special ingredients added	A005K	Bread and rolls with special ingredients added	A005K	Bread and rolls with special ingredients added	A005K
Multigrain bread and rolls	A005L	Refined grain	L6	Grains and grain-based products	A000J	Bread and similar products	A004V	Leavened bread and similar	A0BY0	Multigrain bread and rolls	A005L	Multigrain bread and rolls	A005L	Multigrain bread and rolls	A005L	Multigrain bread and rolls	A005L
Gluten free bread	A005R	Refined grain	L6	Grains and grain-based products	A000J	Bread and similar products	A004V	Bread alternative	A0ERB	Gluten free bread	A005R	Gluten free bread	A005R	Gluten free bread	A005R	Gluten free bread	A005R
Pretzels	A005V	Refined grain	L6	Grains and grain-based products	A000J	Bread and similar products	A004V	Bread alternative	A0ERB	Pretzels	A005V	Pretzels	A005V	Pretzels	A005V	Pretzels	A005V
Rye crisp bread	A006A	Refined grain	L6	Grains and grain-based products	A000J	Bread and similar products	A004V	Crisp bread	A0CHT	Rye crisp bread	A006A	Rye crisp bread	A006A	Rye crisp bread	A006A	Rye crisp bread	A006A
Wheat crisp bread	A006D	Refined grain	L6	Grains and grain-based products	A000J	Bread and similar products	A004V	Crisp bread	A0CHT	Wheat crisp bread	A006D	Wheat crisp bread	A006D	Wheat crisp bread	A006D	Wheat crisp bread	A006D
Extruded rice bread	A006G	Refined grain	L6	Grains and grain-based products	A000J	Bread and similar products	A004V	Extruded, pressed or puffed bread	A005Z	Extruded rice bread	A006G	Extruded rice bread	A006G	Extruded rice bread	A006G	Extruded rice bread	A006G
Puffed cereals textured bread	A006H	Refined grain	L6	Grains and grain-based products	A000J	Bread and similar products	A004V	Extruded, pressed or puffed bread	A005Z	Puffed cereals textured bread	A006H	Puffed cereals textured bread	A006H	Puffed cereals textured bread	A006H	Puffed cereals textured bread	A006H
Rusk, refined flour	A006N	Refined grain	L6	Grains and grain-based products	A000J	Bread and similar products	A004V	Rusk	A006M	Rusk, refined flour	A006N	Rusk, refined flour	A006N	Rusk, refined flour	A006N	Rusk, refined flour	A006N
Pizza base, cooked	A006Q	Refined grain	L6	Grains and grain-based products	A000J	Bread and similar products	A004V	Unleavened or flat bread and similar	A04KZ	Pizza base, cooked	A006Q	Pizza base, cooked	A006Q	Pizza base, cooked	A006Q	Pizza base, cooked	A006Q
Traditional unleavened breads	A006R	Refined grain	L6	Grains and grain-based products	A000J	Bread and similar products	A004V	Unleavened or flat bread and similar	A04KZ	Traditional unleavened breads	A006R	Traditional unleavened breads	A006R	Traditional unleavened breads	A006R	Traditional unleavened breads	A006R
Breadcrumbs	A007A	Refined grain	L6	Grains and grain-based products	A000J	Bread and similar products	A004V	Additional bread products	A006Z	Breadcrumbs	A007A	Breadcrumbs	A007A	Breadcrumbs	A007A	Breadcrumbs	A007A
Croutons	A007B	Refined grain	L6	Grains and grain-based products	A000J	Bread and similar products	A004V	Additional bread products	A006Z	Croutons	A007B	Croutons	A007B	Croutons	A007B	Croutons	A007B
Bread stuffing	A007C	Refined grain	L6	Grains and grain-based products	A000J	Bread and similar products	A004V	Additional bread products	A006Z	Bread stuffing	A007C	Bread stuffing	A007C	Bread stuffing	A007C	Bread stuffing	A007C
Pasta, plain (not stuffed), uncooked	A007E	Refined grain	L6	Grains and grain-based products	A000J	Pasta, doughs and similar products	A04QT	Pasta and similar products	A007D	Pasta, plain (not stuffed), uncooked	A007E	Pasta, plain (not stuffed), uncooked	A007E	Pasta, plain (not stuffed), uncooked	A007E	Pasta, plain (not stuffed), uncooked	A007E
Yeast leavened bread doughs	A008H	Refined grain	L6	Grains and grain-based products	A000J	Pasta, doughs and similar products	A04QT	Raw doughs and pre-mixes	A008G	Yeast leavened bread doughs	A008H	Yeast leavened bread doughs	A008H	Yeast leavened bread doughs	A008H	Yeast leavened bread doughs	A008H
Yeast leavened sweet doughs	A008L	Refined grain	L6	Grains and grain-based products	A000J	Pasta, doughs and similar products	A04QT	Raw doughs and pre-mixes	A008G	Yeast leavened sweet doughs	A008L	Yeast leavened sweet doughs	A008L	Yeast leavened sweet doughs	A008L	Yeast leavened sweet doughs	A008L
Chemically leavened doughs	A008P	Refined grain	L6	Grains and grain-based products	A000J	Pasta, doughs and similar products	A04QT	Raw doughs and pre-mixes	A008G	Chemically leavened doughs	A008P	Chemically leavened doughs	A008P	Chemically leavened doughs	A008P	Chemically leavened doughs	A008P
Unleavened doughs	A008T	Refined grain	L6	Grains and grain-based products	A000J	Pasta, doughs and similar products	A04QT	Raw doughs and pre-mixes	A008G	Unleavened doughs	A008T	Unleavened doughs	A008T	Unleavened doughs	A008T	Unleavened doughs	A008T
Short pastry dough and similar	A008X	Refined grain	L6	Grains and grain-based products	A000J	Pasta, doughs and similar products	A04QT	Raw doughs and pre-mixes	A008G	Short pastry dough and similar	A008X	Short pastry dough and similar	A008X	Short pastry dough and similar	A008X	Short pastry dough and similar	A008X
Short sweet pastry doughs (pate sucree, sablee)	A009B	Refined grain	L6	Grains and grain-based products	A000J	Pasta, doughs and similar products	A04QT	Raw doughs and pre-mixes	A008G	Short sweet pastry doughs (pate sucree, sablee)	A009B	Short sweet pastry doughs (pate sucree, sablee)	A009B	Short sweet pastry doughs (pate sucree, sablee)	A009B	Short sweet pastry doughs (pate sucree, sablee)	A009B
Choux pastry dough and similar	A009G	Refined grain	L6	Grains and grain-based products	A000J	Pasta, doughs and similar products	A04QT	Raw doughs and pre-mixes	A008G	Choux pastry dough and similar	A009G	Choux pastry dough and similar	A009G	Choux pastry dough and similar	A009G	Choux pastry dough and similar	A009G
Cake pre-mixes/batter	A009J	Refined grain	L6	Grains and grain-based products	A000J	Pasta, doughs and similar products	A04QT	Raw doughs and pre-mixes	A008G	Cake pre-mixes/batter	A009J	Cake pre-mixes/batter	A009J	Cake pre-mixes/batter	A009J	Cake pre-mixes/batter	A009J
Laminated doughs	A009L	Refined grain	L6	Grains and grain-based products	A000J	Pasta, doughs and similar products	A04QT	Raw doughs and pre-mixes	A008G	Laminated doughs	A009L	Laminated doughs	A009L	Laminated doughs	A009L	Laminated doughs	A009L
Miscellaneous doughs	A009P	Refined grain	L6	Grains and grain-based products	A000J	Pasta, doughs and similar products	A04QT	Raw doughs and pre-mixes	A008G	Miscellaneous doughs	A009P	Miscellaneous doughs	A009P	Miscellaneous doughs	A009P	Miscellaneous doughs	A009P
Biscuits, sweet, plain	A009X	Refined grain	L6	Grains and grain-based products	A000J	Fine bakery wares	A009T	Biscuits	A009V	Biscuits, sweet, plain	A009X	Biscuits, sweet, plain	A009X	Biscuits, sweet, plain	A009X	Biscuits, sweet, plain	A009X
Biscuit with inclusions, filling or coating	A00AE	Refined grain	L6	Grains and grain-based products	A000J	Fine bakery wares	A009T	Biscuits	A009V	Biscuit with inclusions, filling or coating	A00AE	Biscuit with inclusions, filling or coating	A00AE	Biscuit with inclusions, filling or coating	A00AE	Biscuit with inclusions, filling or coating	A00AE
Ã‰clair	A00AH	Refined grain	L6	Grains and grain-based products	A000J	Fine bakery wares	A009T	Choux pastry	A00AG	Ã‰clair	A00AH	Ã‰clair	A00AH	Ã‰clair	A00AH	Ã‰clair	A00AH
Beignets	A00AJ	Refined grain	L6	Grains and grain-based products	A000J	Fine bakery wares	A009T	Choux pastry	A00AG	Beignets	A00AJ	Beignets	A00AJ	Beignets	A00AJ	Beignets	A00AJ
Profiterole	A00AK	Refined grain	L6	Grains and grain-based products	A000J	Fine bakery wares	A009T	Choux pastry	A00AG	Profiterole	A00AK	Profiterole	A00AK	Profiterole	A00AK	Profiterole	A00AK
Croquembouche	A00AL	Refined grain	L6	Grains and grain-based products	A000J	Fine bakery wares	A009T	Choux pastry	A00AG	Croquembouche	A00AL	Croquembouche	A00AL	Croquembouche	A00AL	Croquembouche	A00AL
Gougere	A00AM	Refined grain	L6	Grains and grain-based products	A000J	Fine bakery wares	A009T	Choux pastry	A00AG	Gougere	A00AM	Gougere	A00AM	Gougere	A00AM	Gougere	A00AM
Plain cakes	A00AP	Refined grain	L6	Grains and grain-based products	A000J	Fine bakery wares	A009T	Cakes	A00AN	Plain cakes	A00AP	Plain cakes	A00AP	Plain cakes	A00AP	Plain cakes	A00AP
Chocolate-based cakes	A00BF	Refined grain	L6	Grains and grain-based products	A000J	Fine bakery wares	A009T	Cakes	A00AN	Chocolate-based cakes	A00BF	Chocolate-based cakes	A00BF	Chocolate-based cakes	A00BF	Chocolate-based cakes	A00BF
Buns	A00BL	Refined grain	L6	Grains and grain-based products	A000J	Fine bakery wares	A009T	Yeast leavened pastry	A00BK	Buns	A00BL	Buns	A00BL	Buns	A00BL	Buns	A00BL
Croissant	A00BM	Refined grain	L6	Grains and grain-based products	A000J	Fine bakery wares	A009T	Yeast leavened pastry	A00BK	Croissant	A00BM	Croissant	A00BM	Croissant	A00BM	Croissant	A00BM
Doughnuts-berliner	A00BR	Refined grain	L6	Grains and grain-based products	A000J	Fine bakery wares	A009T	Yeast leavened pastry	A00BK	Doughnuts-berliner	A00BR	Doughnuts-berliner	A00BR	Doughnuts-berliner	A00BR	Doughnuts-berliner	A00BR
Kringles	A00BS	Refined grain	L6	Grains and grain-based products	A000J	Fine bakery wares	A009T	Yeast leavened pastry	A00BK	Kringles	A00BS	Kringles	A00BS	Kringles	A00BS	Kringles	A00BS
Brioche type products	A00BT	Refined grain	L6	Grains and grain-based products	A000J	Fine bakery wares	A009T	Yeast leavened pastry	A00BK	Brioche type products	A00BT	Brioche type products	A00BT	Brioche type products	A00BT	Brioche type products	A00BT
Flan tart	A00BX	Refined grain	L6	Grains and grain-based products	A000J	Fine bakery wares	A009T	Shortcrust (pies -tarts)	A00BV	Flan tart	A00BX	Flan tart	A00BX	Flan tart	A00BX	Flan tart	A00BX
Fruit pie-tarts	A00BZ	Refined grain	L6	Grains and grain-based products	A000J	Fine bakery wares	A009T	Shortcrust (pies -tarts)	A00BV	Fruit pie-tarts	A00BZ	Fruit pie-tarts	A00BZ	Fruit pie-tarts	A00BZ	Fruit pie-tarts	A00BZ
Marzipan pie	A00CB	Refined grain	L6	Grains and grain-based products	A000J	Fine bakery wares	A009T	Shortcrust (pies -tarts)	A00BV	Marzipan pie	A00CB	Marzipan pie	A00CB	Marzipan pie	A00CB	Marzipan pie	A00CB
Croissant from puff pastry	A00CD	Refined grain	L6	Grains and grain-based products	A000J	Fine bakery wares	A009T	Pastry based on laminated dough	A00CC	Croissant from puff pastry	A00CD	Croissant from puff pastry	A00CD	Croissant from puff pastry	A00CD	Croissant from puff pastry	A00CD
Apple strudel	A00CF	Refined grain	L6	Grains and grain-based products	A000J	Fine bakery wares	A009T	Pastry based on laminated dough	A00CC	Apple strudel	A00CF	Apple strudel	A00CF	Apple strudel	A00CF	Apple strudel	A00CF
Cream-cheese strudel	A00CG	Refined grain	L6	Grains and grain-based products	A000J	Fine bakery wares	A009T	Pastry based on laminated dough	A00CC	Cream-cheese strudel	A00CG	Cream-cheese strudel	A00CG	Cream-cheese strudel	A00CG	Cream-cheese strudel	A00CG
Baklava	A00CH	Refined grain	L6	Grains and grain-based products	A000J	Fine bakery wares	A009T	Pastry based on laminated dough	A00CC	Baklava	A00CH	Baklava	A00CH	Baklava	A00CH	Baklava	A00CH
Dumpling, sweet	A00CK	Refined grain	L6	Grains and grain-based products	A000J	Fine bakery wares	A009T	Various pastry	A00CJ	Dumpling, sweet	A00CK	Dumpling, sweet	A00CK	Dumpling, sweet	A00CK	Dumpling, sweet	A00CK
Pancakes	A00CL	Refined grain	L6	Grains and grain-based products	A000J	Fine bakery wares	A009T	Various pastry	A00CJ	Pancakes	A00CL	Pancakes	A00CL	Pancakes	A00CL	Pancakes	A00CL
Scones and similar	A00CM	Refined grain	L6	Grains and grain-based products	A000J	Fine bakery wares	A009T	Various pastry	A00CJ	Scones and similar	A00CM	Scones and similar	A00CM	Scones and similar	A00CM	Scones and similar	A00CM
Macaroons	A00CN	Refined grain	L6	Grains and grain-based products	A000J	Fine bakery wares	A009T	Various pastry	A00CJ	Macaroons	A00CN	Macaroons	A00CN	Macaroons	A00CN	Macaroons	A00CN
Meringue	A00CP	Refined grain	L6	Grains and grain-based products	A000J	Fine bakery wares	A009T	Various pastry	A00CJ	Meringue	A00CP	Meringue	A00CP	Meringue	A00CP	Meringue	A00CP
Waffles	A00CQ	Refined grain	L6	Grains and grain-based products	A000J	Fine bakery wares	A009T	Various pastry	A00CJ	Waffles	A00CQ	Waffles	A00CQ	Waffles	A00CQ	Waffles	A00CQ
Spice cakes	A00CR	Refined grain	L6	Grains and grain-based products	A000J	Fine bakery wares	A009T	Various pastry	A00CJ	Spice cakes	A00CR	Spice cakes	A00CR	Spice cakes	A00CR	Spice cakes	A00CR
Muesli plain	A00EK	Refined grain	L6	Grains and grain-based products	A000J	Breakfast cereals	A00CV	Muesli and similar mixed breakfast cereals	A00EJ	Muesli plain	A00EK	Muesli plain	A00EK	Muesli plain	A00EK	Muesli plain	A00EK
Mixed breakfast cereals	A00EL	Refined grain	L6	Grains and grain-based products	A000J	Breakfast cereals	A00CV	Muesli and similar mixed breakfast cereals	A00EJ	Mixed breakfast cereals	A00EL	Mixed breakfast cereals	A00EL	Mixed breakfast cereals	A00EL	Mixed breakfast cereals	A00EL
Porridge (in dry form, to be diluted)	A00EN	Refined grain	L6	Grains and grain-based products	A000J	Breakfast cereals	A00CV	Breakfast cereals, plain	A04LH	Porridge (in dry form, to be diluted)	A00EN	Porridge (in dry form, to be diluted)	A00EN	Porridge (in dry form, to be diluted)	A00EN	Porridge (in dry form, to be diluted)	A00EN
Cereal bars plain	A00EZ	Refined grain	L6	Grains and grain-based products	A000J	Breakfast cereals	A00CV	Cereal bars	A00EY	Cereal bars plain	A00EZ	Cereal bars plain	A00EZ	Cereal bars plain	A00EZ	Cereal bars plain	A00EZ
Cereal bars mixed	A00FA	Refined grain	L6	Grains and grain-based products	A000J	Breakfast cereals	A00CV	Cereal bars	A00EY	Cereal bars mixed	A00FA	Cereal bars mixed	A00FA	Cereal bars mixed	A00FA	Cereal bars mixed	A00FA
Sticks, salty	A00FG	Refined grain	L6	Grains and grain-based products	A000J	Bread and similar products	A004V	Crackers and breadsticks	A005Y	Sticks, salty	A00FG	Sticks, salty	A00FG	Sticks, salty	A00FG	Sticks, salty	A00FG
Cereals and cereal-like grains not separately listed	A04KR	Refined grain	L6	Grains and grain-based products	A000J	Cereals and cereal primary derivatives	A000K	Cereal grains (and cereal-like grains)	A000L	Cereals and cereal-like grains not separately listed	A04KR	Cereals and cereal-like grains not separately listed	A04KR	Cereals and cereal-like grains not separately listed	A04KR	Cereals and cereal-like grains not separately listed	A04KR
Cereal and cereal-like flours not separately listed	A04KT	Refined grain	L6	Grains and grain-based products	A000J	Cereals and cereal primary derivatives	A000K	Cereal and cereal-like flours	A04KS	Cereal and cereal-like flours not separately listed	A04KT	Cereal and cereal-like flours not separately listed	A04KT	Cereal and cereal-like flours not separately listed	A04KT	Cereal and cereal-like flours not separately listed	A04KT
Single grain bread and rolls	A04KY	Refined grain	L6	Grains and grain-based products	A000J	Bread and similar products	A004V	Leavened bread and similar	A0BY0	Single grain bread and rolls	A04KY	Single grain bread and rolls	A04KY	Single grain bread and rolls	A04KY	Single grain bread and rolls	A04KY
Pasta-like products	A04LF	Refined grain	L6	Grains and grain-based products	A000J	Pasta, doughs and similar products	A04QT	Pasta and similar products	A007D	Pasta-like products	A04LF	Pasta-like products	A04LF	Pasta-like products	A04LF	Pasta-like products	A04LF
Popped cereals	A04LL	Refined grain	L6	Grains and grain-based products	A000J	Breakfast cereals	A00CV	Processed and mixed breakfast cereals	A04LK	Popped cereals	A04LL	Popped cereals	A04LL	Popped cereals	A04LL	Popped cereals	A04LL
Cereal flakes and similar	A04QY	Refined grain	L6	Grains and grain-based products	A000J	Breakfast cereals	A00CV	Processed and mixed breakfast cereals	A04LK	Cereal flakes and similar	A04QY	Cereal flakes and similar	A04QY	Cereal flakes and similar	A04QY	Cereal flakes and similar	A04QY
Sandwich bread (hamburger roll-type)	A0BB2	Refined grain	L6	Grains and grain-based products	A000J	Bread and similar products	A004V	Leavened bread and similar	A0BY0	Sandwich bread (hamburger roll-type)	A0BB2	Sandwich bread (hamburger roll-type)	A0BB2	Sandwich bread (hamburger roll-type)	A0BB2	Sandwich bread (hamburger roll-type)	A0BB2
Pre-mixes (dry) for baked products	A0CSK	Refined grain	L6	Grains and grain-based products	A000J	Pasta, doughs and similar products	A04QT	Raw doughs and pre-mixes	A008G	Pre-mixes (dry) for baked products	A0CSK	Pre-mixes (dry) for baked products	A0CSK	Pre-mixes (dry) for baked products	A0CSK	Pre-mixes (dry) for baked products	A0CSK
Sorghum and similar-	A0D9Q	Refined grain	L6	Grains and grain-based products	A000J	Cereals and cereal primary derivatives	A000K	Cereal grains (and cereal-like grains)	A000L	Sorghum and similar-	A0D9Q	Sorghum and similar-	A0D9Q	Sorghum and similar-	A0D9Q	Sorghum and similar-	A0D9Q
Rye and similar-	A0D9R	Refined grain	L6	Grains and grain-based products	A000J	Cereals and cereal primary derivatives	A000K	Cereal grains (and cereal-like grains)	A000L	Rye and similar-	A0D9R	Rye and similar-	A0D9R	Rye and similar-	A0D9R	Rye and similar-	A0D9R
Barley and similar-	A0D9Y	Refined grain	L6	Grains and grain-based products	A000J	Cereals and cereal primary derivatives	A000K	Cereal grains (and cereal-like grains)	A000L	Barley and similar-	A0D9Y	Barley and similar-	A0D9Y	Barley and similar-	A0D9Y	Barley and similar-	A0D9Y
Filled (stuffed) pastas	A0ERE	Refined grain	L6	Grains and grain-based products	A000J	Pasta, doughs and similar products	A04QT	Pasta and similar products	A007D	Filled (stuffed) pastas	A0ERE	Filled (stuffed) pastas	A0ERE	Filled (stuffed) pastas	A0ERE	Filled (stuffed) pastas	A0ERE
Porridge (ready to eat)	A0F0V	Refined grain	L6	Grains and grain-based products	A000J	Breakfast cereals	A00CV	Breakfast cereals, plain	A04LH	Porridge (ready to eat)	A0F0V	Porridge (ready to eat)	A0F0V	Porridge (ready to eat)	A0F0V	Porridge (ready to eat)	A0F0V
Rice semolina	A0F6Q	Refined grain	L6	Grains and grain-based products	A000J	Cereals and cereal primary derivatives	A000K	Semolina	A0ETL	Rice semolina	A0F6Q	Rice semolina	A0F6Q	Rice semolina	A0F6Q	Rice semolina	A0F6Q
Puddings based on cereal products and/or nuts/fruits and similar	A16EQ	Refined grain	L6	Grains and grain-based products	A000J	Fine bakery wares	A009T	Various pastry	A00CJ	Puddings based on cereal products and/or nuts/fruits and similar	A16EQ	Puddings based on cereal products and/or nuts/fruits and similar	A16EQ	Puddings based on cereal products and/or nuts/fruits and similar	A16EQ	Puddings based on cereal products and/or nuts/fruits and similar	A16EQ
Flat bread-based pastry	A16FV	Refined grain	L6	Grains and grain-based products	A000J	Fine bakery wares	A009T	Yeast leavened pastry	A00BK	Flat bread-based pastry	A16FV	Flat bread-based pastry	A16FV	Flat bread-based pastry	A16FV	Flat bread-based pastry	A16FV
Fried bread dough	A16FX	Refined grain	L6	Grains and grain-based products	A000J	Bread and similar products	A004V	Unleavened or flat bread and similar	A04KZ	Fried bread dough	A16FX	Fried bread dough	A16FX	Fried bread dough	A16FX	Fried bread dough	A16FX
Fried dough sweet	A16FY	Refined grain	L6	Grains and grain-based products	A000J	Fine bakery wares	A009T	Yeast leavened pastry	A00BK	Fried dough sweet	A16FY	Fried dough sweet	A16FY	Fried dough sweet	A16FY	Fried dough sweet	A16FY
Cereal grains (and cereal-like grains)	A000L	Refined grain	L6	Grains and grain-based products	A000J	Cereals and cereal primary derivatives	A000K	Cereal grains (and cereal-like grains)	A000L	Cereal grains (and cereal-like grains)	A000L	Cereal grains (and cereal-like grains)	A000L	Cereal grains (and cereal-like grains)	A000L	Cereal grains (and cereal-like grains)	A000L
Crackers and breadsticks	A005Y	Refined grain	L6	Grains and grain-based products	A000J	Bread and similar products	A004V	Crackers and breadsticks	A005Y	Crackers and breadsticks	A005Y	Crackers and breadsticks	A005Y	Crackers and breadsticks	A005Y	Crackers and breadsticks	A005Y
Extruded, pressed or puffed bread	A005Z	Refined grain	L6	Grains and grain-based products	A000J	Bread and similar products	A004V	Extruded, pressed or puffed bread	A005Z	Extruded, pressed or puffed bread	A005Z	Extruded, pressed or puffed bread	A005Z	Extruded, pressed or puffed bread	A005Z	Extruded, pressed or puffed bread	A005Z
Rusk	A006M	Refined grain	L6	Grains and grain-based products	A000J	Bread and similar products	A004V	Rusk	A006M	Rusk	A006M	Rusk	A006M	Rusk	A006M	Rusk	A006M
Additional bread products	A006Z	Refined grain	L6	Grains and grain-based products	A000J	Bread and similar products	A004V	Additional bread products	A006Z	Additional bread products	A006Z	Additional bread products	A006Z	Additional bread products	A006Z	Additional bread products	A006Z
Pasta and similar products	A007D	Refined grain	L6	Grains and grain-based products	A000J	Pasta, doughs and similar products	A04QT	Pasta and similar products	A007D	Pasta and similar products	A007D	Pasta and similar products	A007D	Pasta and similar products	A007D	Pasta and similar products	A007D
Raw doughs and pre-mixes	A008G	Refined grain	L6	Grains and grain-based products	A000J	Pasta, doughs and similar products	A04QT	Raw doughs and pre-mixes	A008G	Raw doughs and pre-mixes	A008G	Raw doughs and pre-mixes	A008G	Raw doughs and pre-mixes	A008G	Raw doughs and pre-mixes	A008G
Biscuits	A009V	Refined grain	L6	Grains and grain-based products	A000J	Fine bakery wares	A009T	Biscuits	A009V	Biscuits	A009V	Biscuits	A009V	Biscuits	A009V	Biscuits	A009V
Choux pastry	A00AG	Refined grain	L6	Grains and grain-based products	A000J	Fine bakery wares	A009T	Choux pastry	A00AG	Choux pastry	A00AG	Choux pastry	A00AG	Choux pastry	A00AG	Choux pastry	A00AG
Cakes	A00AN	Refined grain	L6	Grains and grain-based products	A000J	Fine bakery wares	A009T	Cakes	A00AN	Cakes	A00AN	Cakes	A00AN	Cakes	A00AN	Cakes	A00AN
Yeast leavened pastry	A00BK	Refined grain	L6	Grains and grain-based products	A000J	Fine bakery wares	A009T	Yeast leavened pastry	A00BK	Yeast leavened pastry	A00BK	Yeast leavened pastry	A00BK	Yeast leavened pastry	A00BK	Yeast leavened pastry	A00BK
Shortcrust (pies -tarts)	A00BV	Refined grain	L6	Grains and grain-based products	A000J	Fine bakery wares	A009T	Shortcrust (pies -tarts)	A00BV	Shortcrust (pies -tarts)	A00BV	Shortcrust (pies -tarts)	A00BV	Shortcrust (pies -tarts)	A00BV	Shortcrust (pies -tarts)	A00BV
Pastry based on laminated dough	A00CC	Refined grain	L6	Grains and grain-based products	A000J	Fine bakery wares	A009T	Pastry based on laminated dough	A00CC	Pastry based on laminated dough	A00CC	Pastry based on laminated dough	A00CC	Pastry based on laminated dough	A00CC	Pastry based on laminated dough	A00CC
Various pastry	A00CJ	Refined grain	L6	Grains and grain-based products	A000J	Fine bakery wares	A009T	Various pastry	A00CJ	Various pastry	A00CJ	Various pastry	A00CJ	Various pastry	A00CJ	Various pastry	A00CJ
Muesli and similar mixed breakfast cereals	A00EJ	Refined grain	L6	Grains and grain-based products	A000J	Breakfast cereals	A00CV	Muesli and similar mixed breakfast cereals	A00EJ	Muesli and similar mixed breakfast cereals	A00EJ	Muesli and similar mixed breakfast cereals	A00EJ	Muesli and similar mixed breakfast cereals	A00EJ	Muesli and similar mixed breakfast cereals	A00EJ
Cereal bars	A00EY	Refined grain	L6	Grains and grain-based products	A000J	Breakfast cereals	A00CV	Cereal bars	A00EY	Cereal bars	A00EY	Cereal bars	A00EY	Cereal bars	A00EY	Cereal bars	A00EY
Cereal and cereal-like flours	A04KS	Refined grain	L6	Grains and grain-based products	A000J	Cereals and cereal primary derivatives	A000K	Cereal and cereal-like flours	A04KS	Cereal and cereal-like flours	A04KS	Cereal and cereal-like flours	A04KS	Cereal and cereal-like flours	A04KS	Cereal and cereal-like flours	A04KS
Unleavened or flat bread and similar	A04KZ	Refined grain	L6	Grains and grain-based products	A000J	Bread and similar products	A004V	Unleavened or flat bread and similar	A04KZ	Unleavened or flat bread and similar	A04KZ	Unleavened or flat bread and similar	A04KZ	Unleavened or flat bread and similar	A04KZ	Unleavened or flat bread and similar	A04KZ
Breakfast cereals, plain	A04LH	Refined grain	L6	Grains and grain-based products	A000J	Breakfast cereals	A00CV	Breakfast cereals, plain	A04LH	Breakfast cereals, plain	A04LH	Breakfast cereals, plain	A04LH	Breakfast cereals, plain	A04LH	Breakfast cereals, plain	A04LH
Processed and mixed breakfast cereals	A04LK	Refined grain	L6	Grains and grain-based products	A000J	Breakfast cereals	A00CV	Processed and mixed breakfast cereals	A04LK	Processed and mixed breakfast cereals	A04LK	Processed and mixed breakfast cereals	A04LK	Processed and mixed breakfast cereals	A04LK	Processed and mixed breakfast cereals	A04LK
Leavened bread and similar	A0BY0	Refined grain	L6	Grains and grain-based products	A000J	Bread and similar products	A004V	Leavened bread and similar	A0BY0	Leavened bread and similar	A0BY0	Leavened bread and similar	A0BY0	Leavened bread and similar	A0BY0	Leavened bread and similar	A0BY0
Crisp bread	A0CHT	Refined grain	L6	Grains and grain-based products	A000J	Bread and similar products	A004V	Crisp bread	A0CHT	Crisp bread	A0CHT	Crisp bread	A0CHT	Crisp bread	A0CHT	Crisp bread	A0CHT
Bread alternative	A0ERB	Refined grain	L6	Grains and grain-based products	A000J	Bread and similar products	A004V	Bread alternative	A0ERB	Bread alternative	A0ERB	Bread alternative	A0ERB	Bread alternative	A0ERB	Bread alternative	A0ERB
Semolina	A0ETL	Refined grain	L6	Grains and grain-based products	A000J	Cereals and cereal primary derivatives	A000K	Semolina	A0ETL	Semolina	A0ETL	Semolina	A0ETL	Semolina	A0ETL	Semolina	A0ETL
Cereals and cereal primary derivatives	A000K	Refined grain	L6	Grains and grain-based products	A000J	Cereals and cereal primary derivatives	A000K	Cereals and cereal primary derivatives	A000K	Cereals and cereal primary derivatives	A000K	Cereals and cereal primary derivatives	A000K	Cereals and cereal primary derivatives	A000K	Cereals and cereal primary derivatives	A000K
Bread and similar products	A004V	Refined grain	L6	Grains and grain-based products	A000J	Bread and similar products	A004V	Bread and similar products	A004V	Bread and similar products	A004V	Bread and similar products	A004V	Bread and similar products	A004V	Bread and similar products	A004V
Fine bakery wares	A009T	Refined grain	L6	Grains and grain-based products	A000J	Fine bakery wares	A009T	Fine bakery wares	A009T	Fine bakery wares	A009T	Fine bakery wares	A009T	Fine bakery wares	A009T	Fine bakery wares	A009T
Breakfast cereals	A00CV	Refined grain	L6	Grains and grain-based products	A000J	Breakfast cereals	A00CV	Breakfast cereals	A00CV	Breakfast cereals	A00CV	Breakfast cereals	A00CV	Breakfast cereals	A00CV	Breakfast cereals	A00CV
Pasta, doughs and similar products	A04QT	Refined grain	L6	Grains and grain-based products	A000J	Pasta, doughs and similar products	A04QT	Pasta, doughs and similar products	A04QT	Pasta, doughs and similar products	A04QT	Pasta, doughs and similar products	A04QT	Pasta, doughs and similar products	A04QT	Pasta, doughs and similar products	A04QT
Grains and grain-based products	A000J	Refined grain	L6	Grains and grain-based products	A000J	Grains and grain-based products	A000J	Grains and grain-based products	A000J	Grains and grain-based products	A000J	Grains and grain-based products	A000J	Grains and grain-based products	A000J	Grains and grain-based products	A000J
Rice grain, brown	A001E	Whole grain	L7	Grains and grain-based products	A000J	Cereals and cereal primary derivatives	A000K	Cereal grains (and cereal-like grains)	A000L	Rice and similar-	A001C	Rice grain	A001D	Rice grain, brown	A001E	Rice grain, brown	A001E
Rye-wheat bread and rolls, wholemeal	A005P	Whole grain	L7	Grains and grain-based products	A000J	Bread and similar products	A004V	Leavened bread and similar	A0BY0	Multigrain bread and rolls	A005L	Mixed wheat and rye bread and rolls	A005M	Rye-wheat bread and rolls, wholemeal	A005P	Rye-wheat bread and rolls, wholemeal	A005P
Rolled oats, instant	A00DJ	Whole grain	L7	Grains and grain-based products	A000J	Breakfast cereals	A00CV	Breakfast cereals, plain	A04LH	Cereal rolled grains	A04LJ	Oat rolled grains	A00DH	Rolled oats, instant	A00DJ	Rolled oats, instant	A00DJ
Oat high-bran flakes	A00DK	Whole grain	L7	Grains and grain-based products	A000J	Breakfast cereals	A00CV	Processed and mixed breakfast cereals	A04LK	Cereal flakes and similar	A04QY	Processed oat-based flakes	A00DN	Oat high-bran flakes	A00DK	Oat high-bran flakes	A00DK
Oat rolled grains, wholemeal	A00DL	Whole grain	L7	Grains and grain-based products	A000J	Breakfast cereals	A00CV	Breakfast cereals, plain	A04LH	Cereal rolled grains	A04LJ	Oat rolled grains	A00DH	Oat rolled grains, wholemeal	A00DL	Oat rolled grains, wholemeal	A00DL
Wheat germs rolled flakes	A00EC	Whole grain	L7	Grains and grain-based products	A000J	Breakfast cereals	A00CV	Processed and mixed breakfast cereals	A04LK	Cereal flakes and similar	A04QY	Processed wheat-based flakes	A00EF	Wheat germs rolled flakes	A00EC	Wheat germs rolled flakes	A00EC
Wheat bran rolled flakes	A00ED	Whole grain	L7	Grains and grain-based products	A000J	Breakfast cereals	A00CV	Processed and mixed breakfast cereals	A04LK	Cereal flakes and similar	A04QY	Processed wheat-based flakes	A00EF	Wheat bran rolled flakes	A00ED	Wheat bran rolled flakes	A00ED
Teff grain	A000A	Whole grain	L7	Grains and grain-based products	A000J	Cereals and cereal primary derivatives	A000K	Cereal grains (and cereal-like grains)	A000L	Common millet and similar-	A000Y	Teff grain	A000A	Teff grain	A000A	Teff grain	A000A
Oat grain	A000G	Whole grain	L7	Grains and grain-based products	A000J	Cereals and cereal primary derivatives	A000K	Cereal grains (and cereal-like grains)	A000L	Oat and similar-	A000F	Oat grain	A000G	Oat grain	A000G	Oat grain	A000G
Oat grain, red	A000H	Whole grain	L7	Grains and grain-based products	A000J	Cereals and cereal primary derivatives	A000K	Cereal grains (and cereal-like grains)	A000L	Oat and similar-	A000F	Oat grain, red	A000H	Oat grain, red	A000H	Oat grain, red	A000H
Buckwheat	A000N	Whole grain	L7	Grains and grain-based products	A000J	Cereals and cereal primary derivatives	A000K	Cereal grains (and cereal-like grains)	A000L	Buckwheat and other pseudo-cereals and similar-	A04KH	Buckwheat	A000N	Buckwheat	A000N	Buckwheat	A000N
Barley grains	A000P	Whole grain	L7	Grains and grain-based products	A000J	Cereals and cereal primary derivatives	A000K	Cereal grains (and cereal-like grains)	A000L	Barley and similar-	A0D9Y	Barley grains	A000P	Barley grains	A000P	Barley grains	A000P
Maize grain	A000T	Whole grain	L7	Grains and grain-based products	A000J	Cereals and cereal primary derivatives	A000K	Cereal grains (and cereal-like grains)	A000L	Maize and similar-	A000S	Maize grain	A000T	Maize grain	A000T	Maize grain	A000T
Popcorn kernels	A000V	Whole grain	L7	Grains and grain-based products	A000J	Cereals and cereal primary derivatives	A000K	Cereal grains (and cereal-like grains)	A000L	Maize and similar-	A000S	Popcorn kernels	A000V	Popcorn kernels	A000V	Popcorn kernels	A000V
Rye flour, wholemeal	A003M	Whole grain	L7	Grains and grain-based products	A000J	Cereals and cereal primary derivatives	A000K	Cereal and cereal-like flours	A04KS	Rye flour	A003J	Rye flour, wholemeal	A003M	Rye flour, wholemeal	A003M	Rye flour, wholemeal	A003M
Graham flour	A003Z	Whole grain	L7	Grains and grain-based products	A000J	Cereals and cereal primary derivatives	A000K	Cereal and cereal-like flours	A04KS	Wheat flour	A003X	Graham flour	A003Z	Graham flour	A003Z	Graham flour	A003Z
Wheat flour, brown	A004A	Whole grain	L7	Grains and grain-based products	A000J	Cereals and cereal primary derivatives	A000K	Cereal and cereal-like flours	A04KS	Wheat flour	A003X	Wheat flour, brown	A004A	Wheat flour, brown	A004A	Wheat flour, brown	A004A
Wheat wholemeal flour	A004B	Whole grain	L7	Grains and grain-based products	A000J	Cereals and cereal primary derivatives	A000K	Cereal and cereal-like flours	A04KS	Wheat flour	A003X	Wheat wholemeal flour	A004B	Wheat wholemeal flour	A004B	Wheat wholemeal flour	A004B
Spelt flour, wholemeal	A004L	Whole grain	L7	Grains and grain-based products	A000J	Cereals and cereal primary derivatives	A000K	Cereal and cereal-like flours	A04KS	Spelt flour	A004H	Spelt flour, wholemeal	A004L	Spelt flour, wholemeal	A004L	Spelt flour, wholemeal	A004L
Wheat bread and rolls, semi-brown	A005D	Whole grain	L7	Grains and grain-based products	A000J	Bread and similar products	A004V	Leavened bread and similar	A0BY0	Wheat bread and rolls	A004X	Wheat bread and rolls, semi-brown	A005D	Wheat bread and rolls, semi-brown	A005D	Wheat bread and rolls, semi-brown	A005D
Wheat bread and rolls, brown or wholemeal	A005E	Whole grain	L7	Grains and grain-based products	A000J	Bread and similar products	A004V	Leavened bread and similar	A0BY0	Wheat bread and rolls	A004X	Wheat bread and rolls, brown or wholemeal	A005E	Wheat bread and rolls, brown or wholemeal	A005E	Wheat bread and rolls, brown or wholemeal	A005E
Rye bread and rolls, wholemeal	A005H	Whole grain	L7	Grains and grain-based products	A000J	Bread and similar products	A004V	Leavened bread and similar	A0BY0	Rye only bread and rolls	A005F	Rye bread and rolls, wholemeal	A005H	Rye bread and rolls, wholemeal	A005H	Rye bread and rolls, wholemeal	A005H
Gluten free bread, brown	A005T	Whole grain	L7	Grains and grain-based products	A000J	Bread and similar products	A004V	Bread alternative	A0ERB	Gluten free bread	A005R	Gluten free bread, brown	A005T	Gluten free bread, brown	A005T	Gluten free bread, brown	A005T
Crisp bread, rye wholemeal	A006B	Whole grain	L7	Grains and grain-based products	A000J	Bread and similar products	A004V	Crisp bread	A0CHT	Rye crisp bread	A006A	Crisp bread, rye wholemeal	A006B	Crisp bread, rye wholemeal	A006B	Crisp bread, rye wholemeal	A006B
Crisp bread, wheat, wholemeal	A006E	Whole grain	L7	Grains and grain-based products	A000J	Bread and similar products	A004V	Crisp bread	A0CHT	Wheat crisp bread	A006D	Crisp bread, wheat, wholemeal	A006E	Crisp bread, wheat, wholemeal	A006E	Crisp bread, wheat, wholemeal	A006E
Biscuits, sweet, wheat wholemeal	A00AA	Whole grain	L7	Grains and grain-based products	A000J	Fine bakery wares	A009T	Biscuits	A009V	Biscuits, sweet, plain	A009X	Biscuits, sweet, wheat wholemeal	A00AA	Biscuits, sweet, wheat wholemeal	A00AA	Biscuits, sweet, wheat wholemeal	A00AA
Biscuits, oat meal	A00AB	Whole grain	L7	Grains and grain-based products	A000J	Fine bakery wares	A009T	Biscuits	A009V	Biscuits, sweet, plain	A009X	Biscuits, oat meal	A00AB	Biscuits, oat meal	A00AB	Biscuits, oat meal	A00AB
Barley rolled grains	A00CY	Whole grain	L7	Grains and grain-based products	A000J	Breakfast cereals	A00CV	Breakfast cereals, plain	A04LH	Cereal rolled grains	A04LJ	Barley rolled grains	A00CY	Barley rolled grains	A00CY	Barley rolled grains	A00CY
Popcorn (maize, popped)	A00DC	Whole grain	L7	Grains and grain-based products	A000J	Breakfast cereals	A00CV	Processed and mixed breakfast cereals	A04LK	Popped cereals	A04LL	Popcorn (maize, popped)	A00DC	Popcorn (maize, popped)	A00DC	Popcorn (maize, popped)	A00DC
Oat rolled grains	A00DH	Whole grain	L7	Grains and grain-based products	A000J	Breakfast cereals	A00CV	Breakfast cereals, plain	A04LH	Cereal rolled grains	A04LJ	Oat rolled grains	A00DH	Oat rolled grains	A00DH	Oat rolled grains	A00DH
Oat popped	A00DM	Whole grain	L7	Grains and grain-based products	A000J	Breakfast cereals	A00CV	Processed and mixed breakfast cereals	A04LK	Popped cereals	A04LL	Oat popped	A00DM	Oat popped	A00DM	Oat popped	A00DM
Processed oat-based flakes	A00DN	Whole grain	L7	Grains and grain-based products	A000J	Breakfast cereals	A00CV	Processed and mixed breakfast cereals	A04LK	Cereal flakes and similar	A04QY	Processed oat-based flakes	A00DN	Processed oat-based flakes	A00DN	Processed oat-based flakes	A00DN
Rice rolled grains	A00DQ	Whole grain	L7	Grains and grain-based products	A000J	Breakfast cereals	A00CV	Breakfast cereals, plain	A04LH	Cereal rolled grains	A04LJ	Rice rolled grains	A00DQ	Rice rolled grains	A00DQ	Rice rolled grains	A00DQ
Rye rolled grains	A00DV	Whole grain	L7	Grains and grain-based products	A000J	Breakfast cereals	A00CV	Breakfast cereals, plain	A04LH	Cereal rolled grains	A04LJ	Rye rolled grains	A00DV	Rye rolled grains	A00DV	Rye rolled grains	A00DV
Spelt rolled grains	A00EA	Whole grain	L7	Grains and grain-based products	A000J	Breakfast cereals	A00CV	Breakfast cereals, plain	A04LH	Cereal rolled grains	A04LJ	Spelt rolled grains	A00EA	Spelt rolled grains	A00EA	Spelt rolled grains	A00EA
Wheat rolled grains	A00EB	Whole grain	L7	Grains and grain-based products	A000J	Breakfast cereals	A00CV	Breakfast cereals, plain	A04LH	Cereal rolled grains	A04LJ	Wheat rolled grains	A00EB	Wheat rolled grains	A00EB	Wheat rolled grains	A00EB
Mixed cereal rolled grains	A00EH	Whole grain	L7	Grains and grain-based products	A000J	Breakfast cereals	A00CV	Breakfast cereals, plain	A04LH	Cereal rolled grains	A04LJ	Mixed cereal rolled grains	A00EH	Mixed cereal rolled grains	A00EH	Mixed cereal rolled grains	A00EH
Oat porridge	A00EQ	Whole grain	L7	Grains and grain-based products	A000J	Breakfast cereals	A00CV	Breakfast cereals, plain	A04LH	Porridge (in dry form, to be diluted)	A00EN	Oat porridge	A00EQ	Oat porridge	A00EQ	Oat porridge	A00EQ
Cornmeal porridge	A00ET	Whole grain	L7	Grains and grain-based products	A000J	Breakfast cereals	A00CV	Breakfast cereals, plain	A04LH	Porridge (in dry form, to be diluted)	A00EN	Cornmeal porridge	A00ET	Cornmeal porridge	A00ET	Cornmeal porridge	A00ET
Pasta wholemeal	A04LC	Whole grain	L7	Grains and grain-based products	A000J	Pasta, doughs and similar products	A04QT	Pasta and similar products	A007D	Pasta, plain (not stuffed), uncooked	A007E	Pasta wholemeal	A04LC	Pasta wholemeal	A04LC	Pasta wholemeal	A04LC
Indian corn grain	A0D9S	Whole grain	L7	Grains and grain-based products	A000J	Cereals and cereal primary derivatives	A000K	Cereal grains (and cereal-like grains)	A000L	Maize and similar-	A000S	Indian corn grain	A0D9S	Indian corn grain	A0D9S	Indian corn grain	A0D9S
Oat and similar-	A000F	Whole grain	L7	Grains and grain-based products	A000J	Cereals and cereal primary derivatives	A000K	Cereal grains (and cereal-like grains)	A000L	Oat and similar-	A000F	Oat and similar-	A000F	Oat and similar-	A000F	Oat and similar-	A000F
Maize and similar-	A000S	Whole grain	L7	Grains and grain-based products	A000J	Cereals and cereal primary derivatives	A000K	Cereal grains (and cereal-like grains)	A000L	Maize and similar-	A000S	Maize and similar-	A000S	Maize and similar-	A000S	Maize and similar-	A000S
Buckwheat flour	A002G	Whole grain	L7	Grains and grain-based products	A000J	Cereals and cereal primary derivatives	A000K	Cereal and cereal-like flours	A04KS	Buckwheat flour	A002G	Buckwheat flour	A002G	Buckwheat flour	A002G	Buckwheat flour	A002G
Buckwheat groats	A002H	Whole grain	L7	Grains and grain-based products	A000J	Cereals and cereal primary derivatives	A000K	Groats	A0BY1	Buckwheat groats	A002H	Buckwheat groats	A002H	Buckwheat groats	A002H	Buckwheat groats	A002H
Oat flour	A002Y	Whole grain	L7	Grains and grain-based products	A000J	Cereals and cereal primary derivatives	A000K	Cereal and cereal-like flours	A04KS	Oat flour	A002Y	Oat flour	A002Y	Oat flour	A002Y	Oat flour	A002Y
Oat groats	A002Z	Whole grain	L7	Grains and grain-based products	A000J	Cereals and cereal primary derivatives	A000K	Groats	A0BY1	Oat groats	A002Z	Oat groats	A002Z	Oat groats	A002Z	Oat groats	A002Z
Oat bran	A003B	Whole grain	L7	Grains and grain-based products	A000J	Cereals and cereal primary derivatives	A000K	Cereal bran	A002C	Oat bran	A003B	Oat bran	A003B	Oat bran	A003B	Oat bran	A003B
Rye groats	A003P	Whole grain	L7	Grains and grain-based products	A000J	Cereals and cereal primary derivatives	A000K	Groats	A0BY1	Rye groats	A003P	Rye groats	A003P	Rye groats	A003P	Rye groats	A003P
Rye bran	A003Q	Whole grain	L7	Grains and grain-based products	A000J	Cereals and cereal primary derivatives	A000K	Cereal bran	A002C	Rye bran	A003Q	Rye bran	A003Q	Rye bran	A003Q	Rye bran	A003Q
Wheat groats	A004E	Whole grain	L7	Grains and grain-based products	A000J	Cereals and cereal primary derivatives	A000K	Groats	A0BY1	Wheat groats	A004E	Wheat groats	A004E	Wheat groats	A004E	Wheat groats	A004E
Wheat bran	A004P	Whole grain	L7	Grains and grain-based products	A000J	Cereals and cereal primary derivatives	A000K	Cereal bran	A002C	Wheat bran	A004P	Wheat bran	A004P	Wheat bran	A004P	Wheat bran	A004P
Wheat germ	A004Q	Whole grain	L7	Grains and grain-based products	A000J	Cereals and cereal primary derivatives	A000K	Cereal germ	A0ETN	Wheat germ	A004Q	Wheat germ	A004Q	Wheat germ	A004Q	Wheat germ	A004Q
Rusk, wholemeal	A006P	Whole grain	L7	Grains and grain-based products	A000J	Bread and similar products	A004V	Rusk	A006M	Rusk, wholemeal	A006P	Rusk, wholemeal	A006P	Rusk, wholemeal	A006P	Rusk, wholemeal	A006P
Maize germ	A016K	Whole grain	L7	Grains and grain-based products	A000J	Cereals and cereal primary derivatives	A000K	Cereal germ	A0ETN	Maize germ	A016K	Maize germ	A016K	Maize germ	A016K	Maize germ	A016K
Buckwheat and other pseudo-cereals and similar-	A04KH	Whole grain	L7	Grains and grain-based products	A000J	Cereals and cereal primary derivatives	A000K	Cereal grains (and cereal-like grains)	A000L	Buckwheat and other pseudo-cereals and similar-	A04KH	Buckwheat and other pseudo-cereals and similar-	A04KH	Buckwheat and other pseudo-cereals and similar-	A04KH	Buckwheat and other pseudo-cereals and similar-	A04KH
Cereal rolled grains	A04LJ	Whole grain	L7	Grains and grain-based products	A000J	Breakfast cereals	A00CV	Breakfast cereals, plain	A04LH	Cereal rolled grains	A04LJ	Cereal rolled grains	A04LJ	Cereal rolled grains	A04LJ	Cereal rolled grains	A04LJ
Barley groats	A065N	Whole grain	L7	Grains and grain-based products	A000J	Cereals and cereal primary derivatives	A000K	Groats	A0BY1	Barley groats	A065N	Barley groats	A065N	Barley groats	A065N	Barley groats	A065N
Maize, milled	A0C0Z	Whole grain	L7	Grains and grain-based products	A000J	Cereals and cereal primary derivatives	A000K	Cereal and cereal-like flours	A04KS	Maize, milled	A0C0Z	Maize, milled	A0C0Z	Maize, milled	A0C0Z	Maize, milled	A0C0Z
Rice bran	A0F6P	Whole grain	L7	Grains and grain-based products	A000J	Cereals and cereal primary derivatives	A000K	Cereal bran	A002C	Rice bran	A0F6P	Rice bran	A0F6P	Rice bran	A0F6P	Rice bran	A0F6P
Cereal bran	A002C	Whole grain	L7	Grains and grain-based products	A000J	Cereals and cereal primary derivatives	A000K	Cereal bran	A002C	Cereal bran	A002C	Cereal bran	A002C	Cereal bran	A002C	Cereal bran	A002C
Groats	A0BY1	Whole grain	L7	Grains and grain-based products	A000J	Cereals and cereal primary derivatives	A000K	Groats	A0BY1	Groats	A0BY1	Groats	A0BY1	Groats	A0BY1	Groats	A0BY1
Cereal germ	A0ETN	Whole grain	L7	Grains and grain-based products	A000J	Cereals and cereal primary derivatives	A000K	Cereal germ	A0ETN	Cereal germ	A0ETN	Cereal germ	A0ETN	Cereal germ	A0ETN	Cereal germ	A0ETN
Cream cheese cake	A00AS	Refined grain	L7	Grains and grain-based products	A000J	Fine bakery wares	A009T	Cakes	A00AN	Plain cakes	A00AP	Cream cake	A00AV	Cheese cake	A00AR	Cream cheese cake	A00AS
Cheese cream sponge cake	A00AT	Refined grain	L7	Grains and grain-based products	A000J	Fine bakery wares	A009T	Cakes	A00AN	Plain cakes	A00AP	Cream cake	A00AV	Cheese cake	A00AR	Cheese cream sponge cake	A00AT
Rice grain, long-grain	A001F	Refined grain	L7	Grains and grain-based products	A000J	Cereals and cereal primary derivatives	A000K	Cereal grains (and cereal-like grains)	A000L	Rice and similar-	A001C	Rice grain	A001D	Rice grain, long-grain	A001F	Rice grain, long-grain	A001F
Rice grain, mixed	A001G	Refined grain	L7	Grains and grain-based products	A000J	Cereals and cereal primary derivatives	A000K	Cereal grains (and cereal-like grains)	A000L	Rice and similar-	A001C	Rice grain	A001D	Rice grain, mixed	A001G	Rice grain, mixed	A001G
Rice grain, red	A001H	Refined grain	L7	Grains and grain-based products	A000J	Cereals and cereal primary derivatives	A000K	Cereal grains (and cereal-like grains)	A000L	Rice and similar-	A001C	Rice grain	A001D	Rice grain, red	A001H	Rice grain, red	A001H
Barley grain, pearled	A002K	Refined grain	L7	Grains and grain-based products	A000J	Cereals and cereal primary derivatives	A000K	Cereal grains (and cereal-like grains)	A000L	Barley and similar-	A0D9Y	Barley grains	A000P	Barley grain, pearled	A002K	Barley grain, pearled	A002K
Rice grain, polished	A003D	Refined grain	L7	Grains and grain-based products	A000J	Cereals and cereal primary derivatives	A000K	Cereal grains (and cereal-like grains)	A000L	Rice and similar-	A001C	Rice grain	A001D	Rice grain, polished	A003D	Rice grain, polished	A003D
Rice grain, parboiled	A003E	Refined grain	L7	Grains and grain-based products	A000J	Cereals and cereal primary derivatives	A000K	Cereal grains (and cereal-like grains)	A000L	Rice and similar-	A001C	Rice grain	A001D	Rice grain, parboiled	A003E	Rice grain, parboiled	A003E
Wheat bread and rolls, white with maize	A004Z	Refined grain	L7	Grains and grain-based products	A000J	Bread and similar products	A004V	Leavened bread and similar	A0BY0	Wheat bread and rolls	A004X	Wheat bread and rolls, white (refined flour)	A004Y	Wheat bread and rolls, white with maize	A004Z	Wheat bread and rolls, white with maize	A004Z
Wheat bread and rolls, white with potato	A005A	Refined grain	L7	Grains and grain-based products	A000J	Bread and similar products	A004V	Leavened bread and similar	A0BY0	Wheat bread and rolls	A004X	Wheat bread and rolls, white (refined flour)	A004Y	Wheat bread and rolls, white with potato	A005A	Wheat bread and rolls, white with potato	A005A
Wheat bread and rolls, white with rice	A005B	Refined grain	L7	Grains and grain-based products	A000J	Bread and similar products	A004V	Leavened bread and similar	A0BY0	Wheat bread and rolls	A004X	Wheat bread and rolls, white (refined flour)	A004Y	Wheat bread and rolls, white with rice	A005B	Wheat bread and rolls, white with rice	A005B
Wheat bread and rolls, white with soya	A005C	Refined grain	L7	Grains and grain-based products	A000J	Bread and similar products	A004V	Leavened bread and similar	A0BY0	Wheat bread and rolls	A004X	Wheat bread and rolls, white (refined flour)	A004Y	Wheat bread and rolls, white with soya	A005C	Wheat bread and rolls, white with soya	A005C
Rye-wheat bread and rolls, refined flour	A005N	Refined grain	L7	Grains and grain-based products	A000J	Bread and similar products	A004V	Leavened bread and similar	A0BY0	Multigrain bread and rolls	A005L	Mixed wheat and rye bread and rolls	A005M	Rye-wheat bread and rolls, refined flour	A005N	Rye-wheat bread and rolls, refined flour	A005N
Fresh egg pasta	A007G	Refined grain	L7	Grains and grain-based products	A000J	Pasta, doughs and similar products	A04QT	Pasta and similar products	A007D	Pasta, plain (not stuffed), uncooked	A007E	Fresh pasta	A007F	Fresh egg pasta	A007G	Fresh egg pasta	A007G
Fresh durum pasta	A007J	Refined grain	L7	Grains and grain-based products	A000J	Pasta, doughs and similar products	A04QT	Pasta and similar products	A007D	Pasta, plain (not stuffed), uncooked	A007E	Fresh pasta	A007F	Fresh durum pasta	A007J	Fresh durum pasta	A007J
Dried egg pasta	A007M	Refined grain	L7	Grains and grain-based products	A000J	Pasta, doughs and similar products	A04QT	Pasta and similar products	A007D	Pasta, plain (not stuffed), uncooked	A007E	Dried pasta	A007L	Dried egg pasta	A007M	Dried egg pasta	A007M
Dried durum pasta	A007P	Refined grain	L7	Grains and grain-based products	A000J	Pasta, doughs and similar products	A04QT	Pasta and similar products	A007D	Pasta, plain (not stuffed), uncooked	A007E	Dried pasta	A007L	Dried durum pasta	A007P	Dried durum pasta	A007P
Fresh stuffed egg pasta	A007V	Refined grain	L7	Grains and grain-based products	A000J	Pasta, doughs and similar products	A04QT	Pasta and similar products	A007D	Filled (stuffed) pastas	A0ERE	Fresh stuffed pasta	A007T	Fresh stuffed egg pasta	A007V	Fresh stuffed egg pasta	A007V
Fresh stuffed durum pasta	A007X	Refined grain	L7	Grains and grain-based products	A000J	Pasta, doughs and similar products	A04QT	Pasta and similar products	A007D	Filled (stuffed) pastas	A0ERE	Fresh stuffed pasta	A007T	Fresh stuffed durum pasta	A007X	Fresh stuffed durum pasta	A007X
Dried stuffed egg pasta	A007Z	Refined grain	L7	Grains and grain-based products	A000J	Pasta, doughs and similar products	A04QT	Pasta and similar products	A007D	Filled (stuffed) pastas	A0ERE	Dried stuffed pasta	A007Y	Dried stuffed egg pasta	A007Z	Dried stuffed egg pasta	A007Z
Dried stuffed durum pasta	A008A	Refined grain	L7	Grains and grain-based products	A000J	Pasta, doughs and similar products	A04QT	Pasta and similar products	A007D	Filled (stuffed) pastas	A0ERE	Dried stuffed pasta	A007Y	Dried stuffed durum pasta	A008A	Dried stuffed durum pasta	A008A
Cheese cake	A00AR	Refined grain	L7	Grains and grain-based products	A000J	Fine bakery wares	A009T	Cakes	A00AN	Plain cakes	A00AP	Cream cake	A00AV	Cheese cake	A00AR	Cheese cake	A00AR
Cream custard cake	A00AX	Refined grain	L7	Grains and grain-based products	A000J	Fine bakery wares	A009T	Cakes	A00AN	Plain cakes	A00AP	Cream cake	A00AV	Cream custard cake	A00AX	Cream custard cake	A00AX
Cream custard sponge cake	A00AY	Refined grain	L7	Grains and grain-based products	A000J	Fine bakery wares	A009T	Cakes	A00AN	Plain cakes	A00AP	Cream cake	A00AV	Cream custard sponge cake	A00AY	Cream custard sponge cake	A00AY
Nut cream cake	A00AZ	Refined grain	L7	Grains and grain-based products	A000J	Fine bakery wares	A009T	Cakes	A00AN	Plain cakes	A00AP	Cream cake	A00AV	Nut cream cake	A00AZ	Nut cream cake	A00AZ
Sponge cake roll	A00BB	Refined grain	L7	Grains and grain-based products	A000J	Fine bakery wares	A009T	Cakes	A00AN	Plain cakes	A00AP	Sponge cake	A00AQ	Sponge cake roll	A00BB	Sponge cake roll	A00BB
Pyramid cake	A00BE	Refined grain	L7	Grains and grain-based products	A000J	Fine bakery wares	A009T	Cakes	A00AN	Plain cakes	A00AP	Rotation cooked layered cakes	A0C6L	Pyramid cake	A00BE	Pyramid cake	A00BE
Chocolate cake with fruits	A00BH	Refined grain	L7	Grains and grain-based products	A000J	Fine bakery wares	A009T	Cakes	A00AN	Chocolate-based cakes	A00BF	Chocolate cake	A00BG	Chocolate cake with fruits	A00BH	Chocolate cake with fruits	A00BH
Baumkuchen and similar	A0C6M	Refined grain	L7	Grains and grain-based products	A000J	Fine bakery wares	A009T	Cakes	A00AN	Plain cakes	A00AP	Rotation cooked layered cakes	A0C6L	Baumkuchen and similar	A0C6M	Baumkuchen and similar	A0C6M
Durra grain	A0D9P	Refined grain	L7	Grains and grain-based products	A000J	Cereals and cereal primary derivatives	A000K	Cereal grains (and cereal-like grains)	A000L	Sorghum and similar-	A0D9Q	Sorghum grain	A001L	Durra grain	A0D9P	Durra grain	A0D9P
Prince of Wales-feather amaranth grain	A0D9T	Refined grain	L7	Grains and grain-based products	A000J	Cereals and cereal primary derivatives	A000K	Cereal grains (and cereal-like grains)	A000L	Buckwheat and other pseudo-cereals and similar-	A04KH	Amaranth grains	A000M	Prince of Wales-feather amaranth grain	A0D9T	Prince of Wales-feather amaranth grain	A0D9T
Red amaranth grains	A0D9V	Refined grain	L7	Grains and grain-based products	A000J	Cereals and cereal primary derivatives	A000K	Cereal grains (and cereal-like grains)	A000L	Buckwheat and other pseudo-cereals and similar-	A04KH	Amaranth grains	A000M	Red amaranth grains	A0D9V	Red amaranth grains	A0D9V
Foxtail amaranth grain	A0D9X	Refined grain	L7	Grains and grain-based products	A000J	Cereals and cereal primary derivatives	A000K	Cereal grains (and cereal-like grains)	A000L	Buckwheat and other pseudo-cereals and similar-	A04KH	Amaranth grains	A000M	Foxtail amaranth grain	A0D9X	Foxtail amaranth grain	A0D9X
Rice grain, glutinous	A0F6M	Refined grain	L7	Grains and grain-based products	A000J	Cereals and cereal primary derivatives	A000K	Cereal grains (and cereal-like grains)	A000L	Rice and similar-	A001C	Rice grain	A001D	Rice grain, glutinous	A0F6M	Rice grain, glutinous	A0F6M
Finger millet grain	A000B	Refined grain	L7	Grains and grain-based products	A000J	Cereals and cereal primary derivatives	A000K	Cereal grains (and cereal-like grains)	A000L	Common millet and similar-	A000Y	Finger millet grain	A000B	Finger millet grain	A000B	Finger millet grain	A000B
Foxtail millet grain	A000D	Refined grain	L7	Grains and grain-based products	A000J	Cereals and cereal primary derivatives	A000K	Cereal grains (and cereal-like grains)	A000L	Common millet and similar-	A000Y	Foxtail millet grain	A000D	Foxtail millet grain	A000D	Foxtail millet grain	A000D
Little millet grain	A000E	Refined grain	L7	Grains and grain-based products	A000J	Cereals and cereal primary derivatives	A000K	Cereal grains (and cereal-like grains)	A000L	Common millet and similar-	A000Y	Little millet grain	A000E	Little millet grain	A000E	Little millet grain	A000E
Amaranth grains	A000M	Refined grain	L7	Grains and grain-based products	A000J	Cereals and cereal primary derivatives	A000K	Cereal grains (and cereal-like grains)	A000L	Buckwheat and other pseudo-cereals and similar-	A04KH	Amaranth grains	A000M	Amaranth grains	A000M	Amaranth grains	A000M
Kaniwa grain	A000Q	Refined grain	L7	Grains and grain-based products	A000J	Cereals and cereal primary derivatives	A000K	Cereal grains (and cereal-like grains)	A000L	Buckwheat and other pseudo-cereals and similar-	A04KH	Kaniwa grain	A000Q	Kaniwa grain	A000Q	Kaniwa grain	A000Q
Quinoa grain	A000R	Refined grain	L7	Grains and grain-based products	A000J	Cereals and cereal primary derivatives	A000K	Cereal grains (and cereal-like grains)	A000L	Buckwheat and other pseudo-cereals and similar-	A04KH	Quinoa grain	A000R	Quinoa grain	A000R	Quinoa grain	A000R
Teosinte grain	A000X	Refined grain	L7	Grains and grain-based products	A000J	Cereals and cereal primary derivatives	A000K	Cereal grains (and cereal-like grains)	A000L	Maize and similar-	A000S	Teosinte grain	A000X	Teosinte grain	A000X	Teosinte grain	A000X
Barnyard millet	A000Z	Refined grain	L7	Grains and grain-based products	A000J	Cereals and cereal primary derivatives	A000K	Cereal grains (and cereal-like grains)	A000L	Common millet and similar-	A000Y	Barnyard millet	A000Z	Barnyard millet	A000Z	Barnyard millet	A000Z
Pearl millet grain	A001A	Refined grain	L7	Grains and grain-based products	A000J	Cereals and cereal primary derivatives	A000K	Cereal grains (and cereal-like grains)	A000L	Common millet and similar-	A000Y	Pearl millet grain	A001A	Pearl millet grain	A001A	Pearl millet grain	A001A
Common millet grain	A001B	Refined grain	L7	Grains and grain-based products	A000J	Cereals and cereal primary derivatives	A000K	Cereal grains (and cereal-like grains)	A000L	Common millet and similar-	A000Y	Common millet grain	A001B	Common millet grain	A001B	Common millet grain	A001B
Rice grain	A001D	Refined grain	L7	Grains and grain-based products	A000J	Cereals and cereal primary derivatives	A000K	Cereal grains (and cereal-like grains)	A000L	Rice and similar-	A001C	Rice grain	A001D	Rice grain	A001D	Rice grain	A001D
Indian rice grain	A001J	Refined grain	L7	Grains and grain-based products	A000J	Cereals and cereal primary derivatives	A000K	Cereal grains (and cereal-like grains)	A000L	Rice and similar-	A001C	Indian rice grain	A001J	Indian rice grain	A001J	Indian rice grain	A001J
Rye grain	A001K	Refined grain	L7	Grains and grain-based products	A000J	Cereals and cereal primary derivatives	A000K	Cereal grains (and cereal-like grains)	A000L	Rye and similar-	A0D9R	Rye grain	A001K	Rye grain	A001K	Rye grain	A001K
Sorghum grain	A001L	Refined grain	L7	Grains and grain-based products	A000J	Cereals and cereal primary derivatives	A000K	Cereal grains (and cereal-like grains)	A000L	Sorghum and similar-	A0D9Q	Sorghum grain	A001L	Sorghum grain	A001L	Sorghum grain	A001L
Common wheat grain	A001N	Refined grain	L7	Grains and grain-based products	A000J	Cereals and cereal primary derivatives	A000K	Cereal grains (and cereal-like grains)	A000L	Wheat and similar-	A001M	Common wheat grain	A001N	Common wheat grain	A001N	Common wheat grain	A001N
Durum wheat grain	A001P	Refined grain	L7	Grains and grain-based products	A000J	Cereals and cereal primary derivatives	A000K	Cereal grains (and cereal-like grains)	A000L	Wheat and similar-	A001M	Durum wheat grain	A001P	Durum wheat grain	A001P	Durum wheat grain	A001P
Emmer wheat grain	A001Q	Refined grain	L7	Grains and grain-based products	A000J	Cereals and cereal primary derivatives	A000K	Cereal grains (and cereal-like grains)	A000L	Wheat and similar-	A001M	Emmer wheat grain	A001Q	Emmer wheat grain	A001Q	Emmer wheat grain	A001Q
Spelt grain	A001R	Refined grain	L7	Grains and grain-based products	A000J	Cereals and cereal primary derivatives	A000K	Cereal grains (and cereal-like grains)	A000L	Wheat and similar-	A001M	Spelt grain	A001R	Spelt grain	A001R	Spelt grain	A001R
Einkorn wheat grain	A001S	Refined grain	L7	Grains and grain-based products	A000J	Cereals and cereal primary derivatives	A000K	Cereal grains (and cereal-like grains)	A000L	Wheat and similar-	A001M	Einkorn wheat grain	A001S	Einkorn wheat grain	A001S	Einkorn wheat grain	A001S
Khorasan wheat grain	A001T	Refined grain	L7	Grains and grain-based products	A000J	Cereals and cereal primary derivatives	A000K	Cereal grains (and cereal-like grains)	A000L	Wheat and similar-	A001M	Khorasan wheat grain	A001T	Khorasan wheat grain	A001T	Khorasan wheat grain	A001T
Triticale grain	A001V	Refined grain	L7	Grains and grain-based products	A000J	Cereals and cereal primary derivatives	A000K	Cereal grains (and cereal-like grains)	A000L	Wheat and similar-	A001M	Triticale grain	A001V	Triticale grain	A001V	Triticale grain	A001V
White fonio grain	A001Z	Refined grain	L7	Grains and grain-based products	A000J	Cereals and cereal primary derivatives	A000K	Cereal grains (and cereal-like grains)	A000L	Common millet and similar-	A000Y	White fonio grain	A001Z	White fonio grain	A001Z	White fonio grain	A001Z
Job's tears grain	A002A	Refined grain	L7	Grains and grain-based products	A000J	Cereals and cereal primary derivatives	A000K	Cereal grains (and cereal-like grains)	A000L	Common millet and similar-	A000Y	Job's tears grain	A002A	Job's tears grain	A002A	Job's tears grain	A002A
Maize meal	A002P	Refined grain	L7	Grains and grain-based products	A000J	Cereals and cereal primary derivatives	A000K	Cereal and cereal-like flours	A04KS	Maize, milled	A0C0Z	Maize meal	A002P	Maize meal	A002P	Maize meal	A002P
Maize flour	A002Q	Refined grain	L7	Grains and grain-based products	A000J	Cereals and cereal primary derivatives	A000K	Cereal and cereal-like flours	A04KS	Maize, milled	A0C0Z	Maize flour	A002Q	Maize flour	A002Q	Maize flour	A002Q
Rye flour, refined	A003K	Refined grain	L7	Grains and grain-based products	A000J	Cereals and cereal primary derivatives	A000K	Cereal and cereal-like flours	A04KS	Rye flour	A003J	Rye flour, refined	A003K	Rye flour, refined	A003K	Rye flour, refined	A003K
Rye flour, medium	A003L	Refined grain	L7	Grains and grain-based products	A000J	Cereals and cereal primary derivatives	A000K	Cereal and cereal-like flours	A04KS	Rye flour	A003J	Rye flour, medium	A003L	Rye flour, medium	A003L	Rye flour, medium	A003L
Rye flour, gluten free	A003N	Refined grain	L7	Grains and grain-based products	A000J	Cereals and cereal primary derivatives	A000K	Cereal and cereal-like flours	A04KS	Rye flour	A003J	Rye flour, gluten free	A003N	Rye flour, gluten free	A003N	Rye flour, gluten free	A003N
Wheat flour white	A003Y	Refined grain	L7	Grains and grain-based products	A000J	Cereals and cereal primary derivatives	A000K	Cereal and cereal-like flours	A04KS	Wheat flour	A003X	Wheat flour white	A003Y	Wheat flour white	A003Y	Wheat flour white	A003Y
Wheat flour, durum	A004C	Refined grain	L7	Grains and grain-based products	A000J	Cereals and cereal primary derivatives	A000K	Cereal and cereal-like flours	A04KS	Wheat flour	A003X	Wheat flour, durum	A004C	Wheat flour, durum	A004C	Wheat flour, durum	A004C
Chapatti flour	A004D	Refined grain	L7	Grains and grain-based products	A000J	Cereals and cereal primary derivatives	A000K	Cereal and cereal-like flours	A04KS	Wheat flour	A003X	Chapatti flour	A004D	Chapatti flour	A004D	Chapatti flour	A004D
Spelt flour, refined	A004J	Refined grain	L7	Grains and grain-based products	A000J	Cereals and cereal primary derivatives	A000K	Cereal and cereal-like flours	A04KS	Spelt flour	A004H	Spelt flour, refined	A004J	Spelt flour, refined	A004J	Spelt flour, refined	A004J
Spelt flour, medium	A004K	Refined grain	L7	Grains and grain-based products	A000J	Cereals and cereal primary derivatives	A000K	Cereal and cereal-like flours	A04KS	Spelt flour	A004H	Spelt flour, medium	A004K	Spelt flour, medium	A004K	Spelt flour, medium	A004K
Wheat bread and rolls, white (refined flour)	A004Y	Refined grain	L7	Grains and grain-based products	A000J	Bread and similar products	A004V	Leavened bread and similar	A0BY0	Wheat bread and rolls	A004X	Wheat bread and rolls, white (refined flour)	A004Y	Wheat bread and rolls, white (refined flour)	A004Y	Wheat bread and rolls, white (refined flour)	A004Y
Rye bread and rolls, refined flour	A005G	Refined grain	L7	Grains and grain-based products	A000J	Bread and similar products	A004V	Leavened bread and similar	A0BY0	Rye only bread and rolls	A005F	Rye bread and rolls, refined flour	A005G	Rye bread and rolls, refined flour	A005G	Rye bread and rolls, refined flour	A005G
Pumpernickel	A005J	Refined grain	L7	Grains and grain-based products	A000J	Bread and similar products	A004V	Leavened bread and similar	A0BY0	Rye only bread and rolls	A005F	Pumpernickel	A005J	Pumpernickel	A005J	Pumpernickel	A005J
Mixed wheat and rye bread and rolls	A005M	Refined grain	L7	Grains and grain-based products	A000J	Bread and similar products	A004V	Leavened bread and similar	A0BY0	Multigrain bread and rolls	A005L	Mixed wheat and rye bread and rolls	A005M	Mixed wheat and rye bread and rolls	A005M	Mixed wheat and rye bread and rolls	A005M
Multigrain (not only rye-wheat) bread and rolls	A005Q	Refined grain	L7	Grains and grain-based products	A000J	Bread and similar products	A004V	Leavened bread and similar	A0BY0	Multigrain bread and rolls	A005L	Multigrain (not only rye-wheat) bread and rolls	A005Q	Multigrain (not only rye-wheat) bread and rolls	A005Q	Multigrain (not only rye-wheat) bread and rolls	A005Q
Gluten free bread, white	A005S	Refined grain	L7	Grains and grain-based products	A000J	Bread and similar products	A004V	Bread alternative	A0ERB	Gluten free bread	A005R	Gluten free bread, white	A005S	Gluten free bread, white	A005S	Gluten free bread, white	A005S
Crisp bread, rye, refined flour	A006C	Refined grain	L7	Grains and grain-based products	A000J	Bread and similar products	A004V	Crisp bread	A0CHT	Rye crisp bread	A006A	Crisp bread, rye, refined flour	A006C	Crisp bread, rye, refined flour	A006C	Crisp bread, rye, refined flour	A006C
Crisp bread, wheat, refined flour	A006F	Refined grain	L7	Grains and grain-based products	A000J	Bread and similar products	A004V	Crisp bread	A0CHT	Wheat crisp bread	A006D	Crisp bread, wheat, refined flour	A006F	Crisp bread, wheat, refined flour	A006F	Crisp bread, wheat, refined flour	A006F
Puffed wheat textured bread	A006J	Refined grain	L7	Grains and grain-based products	A000J	Bread and similar products	A004V	Extruded, pressed or puffed bread	A005Z	Puffed cereals textured bread	A006H	Puffed wheat textured bread	A006J	Puffed wheat textured bread	A006J	Puffed wheat textured bread	A006J
Puffed rice textured bread	A006K	Refined grain	L7	Grains and grain-based products	A000J	Bread and similar products	A004V	Extruded, pressed or puffed bread	A005Z	Puffed cereals textured bread	A006H	Puffed rice textured bread	A006K	Puffed rice textured bread	A006K	Puffed rice textured bread	A006K
Puffed corn textured bread	A006L	Refined grain	L7	Grains and grain-based products	A000J	Bread and similar products	A004V	Extruded, pressed or puffed bread	A005Z	Puffed cereals textured bread	A006H	Puffed corn textured bread	A006L	Puffed corn textured bread	A006L	Puffed corn textured bread	A006L
Pita bread	A006S	Refined grain	L7	Grains and grain-based products	A000J	Bread and similar products	A004V	Unleavened or flat bread and similar	A04KZ	Traditional unleavened breads	A006R	Pita bread	A006S	Pita bread	A006S	Pita bread	A006S
Matzo	A006T	Refined grain	L7	Grains and grain-based products	A000J	Bread and similar products	A004V	Unleavened or flat bread and similar	A04KZ	Traditional unleavened breads	A006R	Matzo	A006T	Matzo	A006T	Matzo	A006T
Tortilla	A006V	Refined grain	L7	Grains and grain-based products	A000J	Bread and similar products	A004V	Unleavened or flat bread and similar	A04KZ	Traditional unleavened breads	A006R	Tortilla	A006V	Tortilla	A006V	Tortilla	A006V
Roti	A006X	Refined grain	L7	Grains and grain-based products	A000J	Bread and similar products	A004V	Unleavened or flat bread and similar	A04KZ	Traditional unleavened breads	A006R	Roti	A006X	Roti	A006X	Roti	A006X
Chapati	A006Y	Refined grain	L7	Grains and grain-based products	A000J	Bread and similar products	A004V	Unleavened or flat bread and similar	A04KZ	Traditional unleavened breads	A006R	Chapati	A006Y	Chapati	A006Y	Chapati	A006Y
Fresh pasta	A007F	Refined grain	L7	Grains and grain-based products	A000J	Pasta, doughs and similar products	A04QT	Pasta and similar products	A007D	Pasta, plain (not stuffed), uncooked	A007E	Fresh pasta	A007F	Fresh pasta	A007F	Fresh pasta	A007F
Dried pasta	A007L	Refined grain	L7	Grains and grain-based products	A000J	Pasta, doughs and similar products	A04QT	Pasta and similar products	A007D	Pasta, plain (not stuffed), uncooked	A007E	Dried pasta	A007L	Dried pasta	A007L	Dried pasta	A007L
Asian-style noodles other than glass noodles	A007R	Refined grain	L7	Grains and grain-based products	A000J	Pasta, doughs and similar products	A04QT	Pasta and similar products	A007D	Pasta-like products	A04LF	Asian-style noodles other than glass noodles	A007R	Asian-style noodles other than glass noodles	A007R	Asian-style noodles other than glass noodles	A007R
Fresh stuffed pasta	A007T	Refined grain	L7	Grains and grain-based products	A000J	Pasta, doughs and similar products	A04QT	Pasta and similar products	A007D	Filled (stuffed) pastas	A0ERE	Fresh stuffed pasta	A007T	Fresh stuffed pasta	A007T	Fresh stuffed pasta	A007T
Dried stuffed pasta	A007Y	Refined grain	L7	Grains and grain-based products	A000J	Pasta, doughs and similar products	A04QT	Pasta and similar products	A007D	Filled (stuffed) pastas	A0ERE	Dried stuffed pasta	A007Y	Dried stuffed pasta	A007Y	Dried stuffed pasta	A007Y
Pasta, gluten free	A008B	Refined grain	L7	Grains and grain-based products	A000J	Pasta, doughs and similar products	A04QT	Pasta and similar products	A007D	Pasta-like products	A04LF	Pasta, gluten free	A008B	Pasta, gluten free	A008B	Pasta, gluten free	A008B
Couscous	A008C	Refined grain	L7	Grains and grain-based products	A000J	Pasta, doughs and similar products	A04QT	Pasta and similar products	A007D	Pasta-like products	A04LF	Couscous	A008C	Couscous	A008C	Couscous	A008C
Gnocchi	A008D	Refined grain	L7	Grains and grain-based products	A000J	Pasta, doughs and similar products	A04QT	Pasta and similar products	A007D	Pasta-like products	A04LF	Gnocchi	A008D	Gnocchi	A008D	Gnocchi	A008D
Glass noodle	A008E	Refined grain	L7	Grains and grain-based products	A000J	Pasta, doughs and similar products	A04QT	Pasta and similar products	A007D	Pasta-like products	A04LF	Glass noodle	A008E	Glass noodle	A008E	Glass noodle	A008E
Noodle, rice	A008F	Refined grain	L7	Grains and grain-based products	A000J	Pasta, doughs and similar products	A04QT	Pasta and similar products	A007D	Pasta-like products	A04LF	Noodle, rice	A008F	Noodle, rice	A008F	Noodle, rice	A008F
Yeast bread â€“ pizza dough	A008J	Refined grain	L7	Grains and grain-based products	A000J	Pasta, doughs and similar products	A04QT	Raw doughs and pre-mixes	A008G	Yeast leavened bread doughs	A008H	Yeast bread â€“ pizza dough	A008J	Yeast bread â€“ pizza dough	A008J	Yeast bread â€“ pizza dough	A008J
Naturally leavened bread dough	A008K	Refined grain	L7	Grains and grain-based products	A000J	Pasta, doughs and similar products	A04QT	Raw doughs and pre-mixes	A008G	Yeast leavened bread doughs	A008H	Naturally leavened bread dough	A008K	Naturally leavened bread dough	A008K	Naturally leavened bread dough	A008K
Fine yeast sweet dough (brioche)	A008M	Refined grain	L7	Grains and grain-based products	A000J	Pasta, doughs and similar products	A04QT	Raw doughs and pre-mixes	A008G	Yeast leavened sweet doughs	A008L	Fine yeast sweet dough (brioche)	A008M	Fine yeast sweet dough (brioche)	A008M	Fine yeast sweet dough (brioche)	A008M
Ingredient-rich yeast dough	A008N	Refined grain	L7	Grains and grain-based products	A000J	Pasta, doughs and similar products	A04QT	Raw doughs and pre-mixes	A008G	Yeast leavened sweet doughs	A008L	Ingredient-rich yeast dough	A008N	Ingredient-rich yeast dough	A008N	Ingredient-rich yeast dough	A008N
Quick bread dough	A008Q	Refined grain	L7	Grains and grain-based products	A000J	Pasta, doughs and similar products	A04QT	Raw doughs and pre-mixes	A008G	Chemically leavened doughs	A008P	Quick bread dough	A008Q	Quick bread dough	A008Q	Quick bread dough	A008Q
Ingredient rich fine dough without yeast	A008R	Refined grain	L7	Grains and grain-based products	A000J	Pasta, doughs and similar products	A04QT	Raw doughs and pre-mixes	A008G	Chemically leavened doughs	A008P	Ingredient rich fine dough without yeast	A008R	Ingredient rich fine dough without yeast	A008R	Ingredient rich fine dough without yeast	A008R
Mixture/mass for baumkuchen	A008S	Refined grain	L7	Grains and grain-based products	A000J	Pasta, doughs and similar products	A04QT	Raw doughs and pre-mixes	A008G	Cake pre-mixes/batter	A009J	Mixture/mass for baumkuchen	A008S	Mixture/mass for baumkuchen	A008S	Mixture/mass for baumkuchen	A008S
Waffle dough/mixture	A008V	Refined grain	L7	Grains and grain-based products	A000J	Pasta, doughs and similar products	A04QT	Raw doughs and pre-mixes	A008G	Chemically leavened doughs	A008P	Waffle dough/mixture	A008V	Waffle dough/mixture	A008V	Waffle dough/mixture	A008V
Short pastry dough (pate brisee)	A008Y	Refined grain	L7	Grains and grain-based products	A000J	Pasta, doughs and similar products	A04QT	Raw doughs and pre-mixes	A008G	Short pastry dough and similar	A008X	Short pastry dough (pate brisee)	A008Y	Short pastry dough (pate brisee)	A008Y	Short pastry dough (pate brisee)	A008Y
Fine dough without yeast	A008Z	Refined grain	L7	Grains and grain-based products	A000J	Pasta, doughs and similar products	A04QT	Raw doughs and pre-mixes	A008G	Short pastry dough and similar	A008X	Fine dough without yeast	A008Z	Fine dough without yeast	A008Z	Fine dough without yeast	A008Z
French pie pastry dough	A009A	Refined grain	L7	Grains and grain-based products	A000J	Pasta, doughs and similar products	A04QT	Raw doughs and pre-mixes	A008G	Short pastry dough and similar	A008X	French pie pastry dough	A009A	French pie pastry dough	A009A	French pie pastry dough	A009A
Short sweet pastry dough (pate sucree)	A009C	Refined grain	L7	Grains and grain-based products	A000J	Pasta, doughs and similar products	A04QT	Raw doughs and pre-mixes	A008G	Short sweet pastry doughs (pate sucree, sablee)	A009B	Short sweet pastry dough (pate sucree)	A009C	Short sweet pastry dough (pate sucree)	A009C	Short sweet pastry dough (pate sucree)	A009C
Shortbread pastry	A009D	Refined grain	L7	Grains and grain-based products	A000J	Pasta, doughs and similar products	A04QT	Raw doughs and pre-mixes	A008G	Short sweet pastry doughs (pate sucree, sablee)	A009B	Shortbread pastry	A009D	Shortbread pastry	A009D	Shortbread pastry	A009D
Piped shortbread pastry	A009E	Refined grain	L7	Grains and grain-based products	A000J	Pasta, doughs and similar products	A04QT	Raw doughs and pre-mixes	A008G	Short sweet pastry doughs (pate sucree, sablee)	A009B	Piped shortbread pastry	A009E	Piped shortbread pastry	A009E	Piped shortbread pastry	A009E
Sweet almond pastry mass	A009F	Refined grain	L7	Grains and grain-based products	A000J	Pasta, doughs and similar products	A04QT	Raw doughs and pre-mixes	A008G	Short sweet pastry doughs (pate sucree, sablee)	A009B	Sweet almond pastry mass	A009F	Sweet almond pastry mass	A009F	Sweet almond pastry mass	A009F
Choux pastry dough	A009H	Refined grain	L7	Grains and grain-based products	A000J	Pasta, doughs and similar products	A04QT	Raw doughs and pre-mixes	A008G	Choux pastry dough and similar	A009G	Choux pastry dough	A009H	Choux pastry dough	A009H	Choux pastry dough	A009H
Sponge cake dough (gÃ©noise)	A009K	Refined grain	L7	Grains and grain-based products	A000J	Pasta, doughs and similar products	A04QT	Raw doughs and pre-mixes	A008G	Cake pre-mixes/batter	A009J	Sponge cake dough (gÃ©noise)	A009K	Sponge cake dough (gÃ©noise)	A009K	Sponge cake dough (gÃ©noise)	A009K
Common laminated dough	A009M	Refined grain	L7	Grains and grain-based products	A000J	Pasta, doughs and similar products	A04QT	Raw doughs and pre-mixes	A008G	Laminated doughs	A009L	Common laminated dough	A009M	Common laminated dough	A009M	Common laminated dough	A009M
Strudel dough	A009N	Refined grain	L7	Grains and grain-based products	A000J	Pasta, doughs and similar products	A04QT	Raw doughs and pre-mixes	A008G	Laminated doughs	A009L	Strudel dough	A009N	Strudel dough	A009N	Strudel dough	A009N
Gingerbread dough	A009Q	Refined grain	L7	Grains and grain-based products	A000J	Pasta, doughs and similar products	A04QT	Raw doughs and pre-mixes	A008G	Miscellaneous doughs	A009P	Gingerbread dough	A009Q	Gingerbread dough	A009Q	Gingerbread dough	A009Q
Quark oil dough	A009R	Refined grain	L7	Grains and grain-based products	A000J	Pasta, doughs and similar products	A04QT	Raw doughs and pre-mixes	A008G	Miscellaneous doughs	A009P	Quark oil dough	A009R	Quark oil dough	A009R	Quark oil dough	A009R
Suet pastry (pÃ¢te a grasse de boeuf) dough	A009S	Refined grain	L7	Grains and grain-based products	A000J	Pasta, doughs and similar products	A04QT	Raw doughs and pre-mixes	A008G	Miscellaneous doughs	A009P	Suet pastry (pÃ¢te a grasse de boeuf) dough	A009S	Suet pastry (pÃ¢te a grasse de boeuf) dough	A009S	Suet pastry (pÃ¢te a grasse de boeuf) dough	A009S
Butter biscuits	A009Y	Refined grain	L7	Grains and grain-based products	A000J	Fine bakery wares	A009T	Biscuits	A009V	Biscuits, sweet, plain	A009X	Butter biscuits	A009Y	Butter biscuits	A009Y	Butter biscuits	A009Y
Biscuits, chocolate	A009Z	Refined grain	L7	Grains and grain-based products	A000J	Fine bakery wares	A009T	Biscuits	A009V	Biscuits, sweet, plain	A009X	Biscuits, chocolate	A009Z	Biscuits, chocolate	A009Z	Biscuits, chocolate	A009Z
Biscuits, spelt meal	A00AC	Refined grain	L7	Grains and grain-based products	A000J	Fine bakery wares	A009T	Biscuits	A009V	Biscuits, sweet, plain	A009X	Biscuits, spelt meal	A00AC	Biscuits, spelt meal	A00AC	Biscuits, spelt meal	A00AC
Speculaas	A00AD	Refined grain	L7	Grains and grain-based products	A000J	Fine bakery wares	A009T	Biscuits	A009V	Biscuits, sweet, plain	A009X	Speculaas	A00AD	Speculaas	A00AD	Speculaas	A00AD
Sponge cake	A00AQ	Refined grain	L7	Grains and grain-based products	A000J	Fine bakery wares	A009T	Cakes	A00AN	Plain cakes	A00AP	Sponge cake	A00AQ	Sponge cake	A00AQ	Sponge cake	A00AQ
Cream cake	A00AV	Refined grain	L7	Grains and grain-based products	A000J	Fine bakery wares	A009T	Cakes	A00AN	Plain cakes	A00AP	Cream cake	A00AV	Cream cake	A00AV	Cream cake	A00AV
Fruit cake	A00BA	Refined grain	L7	Grains and grain-based products	A000J	Fine bakery wares	A009T	Cakes	A00AN	Plain cakes	A00AP	Fruit cake	A00BA	Fruit cake	A00BA	Fruit cake	A00BA
Muffins	A00BC	Refined grain	L7	Grains and grain-based products	A000J	Fine bakery wares	A009T	Cakes	A00AN	Plain cakes	A00AP	Muffins	A00BC	Muffins	A00BC	Muffins	A00BC
Meringue tart	A00BD	Refined grain	L7	Grains and grain-based products	A000J	Fine bakery wares	A009T	Cakes	A00AN	Plain cakes	A00AP	Meringue tart	A00BD	Meringue tart	A00BD	Meringue tart	A00BD
Chocolate cake	A00BG	Refined grain	L7	Grains and grain-based products	A000J	Fine bakery wares	A009T	Cakes	A00AN	Chocolate-based cakes	A00BF	Chocolate cake	A00BG	Chocolate cake	A00BG	Chocolate cake	A00BG
Cake marbled, with chocolate	A00BJ	Refined grain	L7	Grains and grain-based products	A000J	Fine bakery wares	A009T	Cakes	A00AN	Chocolate-based cakes	A00BF	Cake marbled, with chocolate	A00BJ	Cake marbled, with chocolate	A00BJ	Cake marbled, with chocolate	A00BJ
Croissant, filled with chocolate	A00BN	Refined grain	L7	Grains and grain-based products	A000J	Fine bakery wares	A009T	Yeast leavened pastry	A00BK	Croissant	A00BM	Croissant, filled with chocolate	A00BN	Croissant, filled with chocolate	A00BN	Croissant, filled with chocolate	A00BN
Croissant, filled with cream	A00BP	Refined grain	L7	Grains and grain-based products	A000J	Fine bakery wares	A009T	Yeast leavened pastry	A00BK	Croissant	A00BM	Croissant, filled with cream	A00BP	Croissant, filled with cream	A00BP	Croissant, filled with cream	A00BP
Croissant, filled with jam	A00BQ	Refined grain	L7	Grains and grain-based products	A000J	Fine bakery wares	A009T	Yeast leavened pastry	A00BK	Croissant	A00BM	Croissant, filled with jam	A00BQ	Croissant, filled with jam	A00BQ	Croissant, filled with jam	A00BQ
Rhubarb flan	A00BY	Refined grain	L7	Grains and grain-based products	A000J	Fine bakery wares	A009T	Shortcrust (pies -tarts)	A00BV	Flan tart	A00BX	Rhubarb flan	A00BY	Rhubarb flan	A00BY	Rhubarb flan	A00BY
Puff-pastry croissant, filled with chocolate	A00CE	Refined grain	L7	Grains and grain-based products	A000J	Fine bakery wares	A009T	Pastry based on laminated dough	A00CC	Croissant from puff pastry	A00CD	Puff-pastry croissant, filled with chocolate	A00CE	Puff-pastry croissant, filled with chocolate	A00CE	Puff-pastry croissant, filled with chocolate	A00CE
Lebkuchen	A00CS	Refined grain	L7	Grains and grain-based products	A000J	Fine bakery wares	A009T	Various pastry	A00CJ	Spice cakes	A00CR	Lebkuchen	A00CS	Lebkuchen	A00CS	Lebkuchen	A00CS
Gingerbread	A00CT	Refined grain	L7	Grains and grain-based products	A000J	Fine bakery wares	A009T	Various pastry	A00CJ	Spice cakes	A00CR	Gingerbread	A00CT	Gingerbread	A00CT	Gingerbread	A00CT
Barley popped	A00CZ	Refined grain	L7	Grains and grain-based products	A000J	Breakfast cereals	A00CV	Processed and mixed breakfast cereals	A04LK	Popped cereals	A04LL	Barley popped	A00CZ	Barley popped	A00CZ	Barley popped	A00CZ
Processed barley-based flakes	A00DA	Refined grain	L7	Grains and grain-based products	A000J	Breakfast cereals	A00CV	Processed and mixed breakfast cereals	A04LK	Cereal flakes and similar	A04QY	Processed barley-based flakes	A00DA	Processed barley-based flakes	A00DA	Processed barley-based flakes	A00DA
Processed maize-based flakes	A00DD	Refined grain	L7	Grains and grain-based products	A000J	Breakfast cereals	A00CV	Processed and mixed breakfast cereals	A04LK	Cereal flakes and similar	A04QY	Processed maize-based flakes	A00DD	Processed maize-based flakes	A00DD	Processed maize-based flakes	A00DD
Millet rolled grains	A00DF	Refined grain	L7	Grains and grain-based products	A000J	Breakfast cereals	A00CV	Breakfast cereals, plain	A04LH	Cereal rolled grains	A04LJ	Millet rolled grains	A00DF	Millet rolled grains	A00DF	Millet rolled grains	A00DF
Rice, popped	A00DR	Refined grain	L7	Grains and grain-based products	A000J	Breakfast cereals	A00CV	Processed and mixed breakfast cereals	A04LK	Popped cereals	A04LL	Rice, popped	A00DR	Rice, popped	A00DR	Rice, popped	A00DR
Processed rice-based flakes	A00DS	Refined grain	L7	Grains and grain-based products	A000J	Breakfast cereals	A00CV	Processed and mixed breakfast cereals	A04LK	Cereal flakes and similar	A04QY	Processed rice-based flakes	A00DS	Processed rice-based flakes	A00DS	Processed rice-based flakes	A00DS
Rye popped	A00DX	Refined grain	L7	Grains and grain-based products	A000J	Breakfast cereals	A00CV	Processed and mixed breakfast cereals	A04LK	Popped cereals	A04LL	Rye popped	A00DX	Rye popped	A00DX	Rye popped	A00DX
Processed rye-based flakes	A00DY	Refined grain	L7	Grains and grain-based products	A000J	Breakfast cereals	A00CV	Processed and mixed breakfast cereals	A04LK	Cereal flakes and similar	A04QY	Processed rye-based flakes	A00DY	Processed rye-based flakes	A00DY	Processed rye-based flakes	A00DY
Wheat, popped	A00EE	Refined grain	L7	Grains and grain-based products	A000J	Breakfast cereals	A00CV	Processed and mixed breakfast cereals	A04LK	Popped cereals	A04LL	Wheat, popped	A00EE	Wheat, popped	A00EE	Wheat, popped	A00EE
Processed wheat-based flakes	A00EF	Refined grain	L7	Grains and grain-based products	A000J	Breakfast cereals	A00CV	Processed and mixed breakfast cereals	A04LK	Cereal flakes and similar	A04QY	Processed wheat-based flakes	A00EF	Processed wheat-based flakes	A00EF	Processed wheat-based flakes	A00EF
Processed mixed cereal-based flakes	A00EM	Refined grain	L7	Grains and grain-based products	A000J	Breakfast cereals	A00CV	Processed and mixed breakfast cereals	A04LK	Cereal flakes and similar	A04QY	Processed mixed cereal-based flakes	A00EM	Processed mixed cereal-based flakes	A00EM	Processed mixed cereal-based flakes	A00EM
Rice porridge	A00ER	Refined grain	L7	Grains and grain-based products	A000J	Breakfast cereals	A00CV	Breakfast cereals, plain	A04LH	Porridge (in dry form, to be diluted)	A00EN	Rice porridge	A00ER	Rice porridge	A00ER	Rice porridge	A00ER
Rye porridge	A00ES	Refined grain	L7	Grains and grain-based products	A000J	Breakfast cereals	A00CV	Breakfast cereals, plain	A04LH	Porridge (in dry form, to be diluted)	A00EN	Rye porridge	A00ES	Rye porridge	A00ES	Rye porridge	A00ES
Wheat semolina porridge	A00EV	Refined grain	L7	Grains and grain-based products	A000J	Breakfast cereals	A00CV	Breakfast cereals, plain	A04LH	Porridge (in dry form, to be diluted)	A00EN	Wheat semolina porridge	A00EV	Wheat semolina porridge	A00EV	Wheat semolina porridge	A00EV
Barley porridge	A00EX	Refined grain	L7	Grains and grain-based products	A000J	Breakfast cereals	A00CV	Breakfast cereals, plain	A04LH	Porridge (in dry form, to be diluted)	A00EN	Barley porridge	A00EX	Barley porridge	A00EX	Barley porridge	A00EX
Canary grass grain	A0BJZ	Refined grain	L7	Grains and grain-based products	A000J	Cereals and cereal primary derivatives	A000K	Cereal grains (and cereal-like grains)	A000L	Common millet and similar-	A000Y	Canary grass grain	A0BJZ	Canary grass grain	A0BJZ	Canary grass grain	A0BJZ
Wafers	A0BYR	Refined grain	L7	Grains and grain-based products	A000J	Fine bakery wares	A009T	Biscuits	A009V	Biscuit with inclusions, filling or coating	A00AE	Wafers	A0BYR	Wafers	A0BYR	Wafers	A0BYR
Rotation cooked layered cakes	A0C6L	Refined grain	L7	Grains and grain-based products	A000J	Fine bakery wares	A009T	Cakes	A00AN	Plain cakes	A00AP	Rotation cooked layered cakes	A0C6L	Rotation cooked layered cakes	A0C6L	Rotation cooked layered cakes	A0C6L
Black fonio grain	A0CGK	Refined grain	L7	Grains and grain-based products	A000J	Cereals and cereal primary derivatives	A000K	Cereal grains (and cereal-like grains)	A000L	Common millet and similar-	A000Y	Black fonio grain	A0CGK	Black fonio grain	A0CGK	Black fonio grain	A0CGK
African rice grain	A0CGL	Refined grain	L7	Grains and grain-based products	A000J	Cereals and cereal primary derivatives	A000K	Cereal grains (and cereal-like grains)	A000L	Rice and similar-	A001C	African rice grain	A0CGL	African rice grain	A0CGL	African rice grain	A0CGL
Hybrid NericaÂ®	A0CGM	Refined grain	L7	Grains and grain-based products	A000J	Cereals and cereal primary derivatives	A000K	Cereal grains (and cereal-like grains)	A000L	Rice and similar-	A001C	Hybrid NericaÂ®	A0CGM	Hybrid NericaÂ®	A0CGM	Hybrid NericaÂ®	A0CGM
Bread pre-mixes (dry)	A0CSL	Refined grain	L7	Grains and grain-based products	A000J	Pasta, doughs and similar products	A04QT	Raw doughs and pre-mixes	A008G	Pre-mixes (dry) for baked products	A0CSK	Bread pre-mixes (dry)	A0CSL	Bread pre-mixes (dry)	A0CSL	Bread pre-mixes (dry)	A0CSL
Cake pre-mixes (dry)	A0CSM	Refined grain	L7	Grains and grain-based products	A000J	Pasta, doughs and similar products	A04QT	Raw doughs and pre-mixes	A008G	Pre-mixes (dry) for baked products	A0CSK	Cake pre-mixes (dry)	A0CSM	Cake pre-mixes (dry)	A0CSM	Cake pre-mixes (dry)	A0CSM
Pancake pre-mixes (dry)	A0CSN	Refined grain	L7	Grains and grain-based products	A000J	Pasta, doughs and similar products	A04QT	Raw doughs and pre-mixes	A008G	Pre-mixes (dry) for baked products	A0CSK	Pancake pre-mixes (dry)	A0CSN	Pancake pre-mixes (dry)	A0CSN	Pancake pre-mixes (dry)	A0CSN
Other species of genus Triticum, not elsewhere mentioned	A0D9K	Refined grain	L7	Grains and grain-based products	A000J	Cereals and cereal primary derivatives	A000K	Cereal grains (and cereal-like grains)	A000L	Wheat and similar-	A001M	Other species of genus Triticum, not elsewhere mentioned	A0D9K	Other species of genus Triticum, not elsewhere mentioned	A0D9K	Other species of genus Triticum, not elsewhere mentioned	A0D9K
Other species of genus Sorghum, not elsewhere mentioned	A0D9M	Refined grain	L7	Grains and grain-based products	A000J	Cereals and cereal primary derivatives	A000K	Cereal grains (and cereal-like grains)	A000L	Sorghum and similar-	A0D9Q	Other species of genus Sorghum, not elsewhere mentioned	A0D9M	Other species of genus Sorghum, not elsewhere mentioned	A0D9M	Other species of genus Sorghum, not elsewhere mentioned	A0D9M
Sudan grass grain	A0D9N	Refined grain	L7	Grains and grain-based products	A000J	Cereals and cereal primary derivatives	A000K	Cereal grains (and cereal-like grains)	A000L	Sorghum and similar-	A0D9Q	Sudan grass grain	A0D9N	Sudan grass grain	A0D9N	Sudan grass grain	A0D9N
Porridge water based (ready to eat)	A0ESM	Refined grain	L7	Grains and grain-based products	A000J	Breakfast cereals	A00CV	Breakfast cereals, plain	A04LH	Porridge (ready to eat)	A0F0V	Porridge water based (ready to eat)	A0ESM	Porridge water based (ready to eat)	A0ESM	Porridge water based (ready to eat)	A0ESM
Porridge milk based (ready to eat)	A0F0T	Refined grain	L7	Grains and grain-based products	A000J	Breakfast cereals	A00CV	Breakfast cereals, plain	A04LH	Porridge (ready to eat)	A0F0V	Porridge milk based (ready to eat)	A0F0T	Porridge milk based (ready to eat)	A0F0T	Porridge milk based (ready to eat)	A0F0T
Extruded breakfast cereal products	A0F4Q	Refined grain	L7	Grains and grain-based products	A000J	Breakfast cereals	A00CV	Processed and mixed breakfast cereals	A04LK	Cereal flakes and similar	A04QY	Extruded breakfast cereal products	A0F4Q	Extruded breakfast cereal products	A0F4Q	Extruded breakfast cereal products	A0F4Q
Phyllo dough	A16FH	Refined grain	L7	Grains and grain-based products	A000J	Pasta, doughs and similar products	A04QT	Raw doughs and pre-mixes	A008G	Laminated doughs	A009L	Phyllo dough	A16FH	Phyllo dough	A16FH	Phyllo dough	A16FH
Sponge biscuits	A16FJ	Refined grain	L7	Grains and grain-based products	A000J	Fine bakery wares	A009T	Biscuits	A009V	Biscuits, sweet, plain	A009X	Sponge biscuits	A16FJ	Sponge biscuits	A16FJ	Sponge biscuits	A16FJ
Mixed roasted flours for porridge-like food	A16GM	Refined grain	L7	Grains and grain-based products	A000J	Breakfast cereals	A00CV	Breakfast cereals, plain	A04LH	Porridge (in dry form, to be diluted)	A00EN	Mixed roasted flours for porridge-like food	A16GM	Mixed roasted flours for porridge-like food	A16GM	Mixed roasted flours for porridge-like food	A16GM
Tritordeum	A170H	Refined grain	L7	Grains and grain-based products	A000J	Cereals and cereal primary derivatives	A000K	Cereal grains (and cereal-like grains)	A000L	Wheat and similar-	A001M	Tritordeum	A170H	Tritordeum	A170H	Tritordeum	A170H
Common millet and similar-	A000Y	Refined grain	L7	Grains and grain-based products	A000J	Cereals and cereal primary derivatives	A000K	Cereal grains (and cereal-like grains)	A000L	Common millet and similar-	A000Y	Common millet and similar-	A000Y	Common millet and similar-	A000Y	Common millet and similar-	A000Y
Rice and similar-	A001C	Refined grain	L7	Grains and grain-based products	A000J	Cereals and cereal primary derivatives	A000K	Cereal grains (and cereal-like grains)	A000L	Rice and similar-	A001C	Rice and similar-	A001C	Rice and similar-	A001C	Rice and similar-	A001C
Wheat and similar-	A001M	Refined grain	L7	Grains and grain-based products	A000J	Cereals and cereal primary derivatives	A000K	Cereal grains (and cereal-like grains)	A000L	Wheat and similar-	A001M	Wheat and similar-	A001M	Wheat and similar-	A001M	Wheat and similar-	A001M
Mixture of grains	A001X	Refined grain	L7	Grains and grain-based products	A000J	Cereals and cereal primary derivatives	A000K	Cereal grains (and cereal-like grains)	A000L	Mixture of grains	A001X	Mixture of grains	A001X	Mixture of grains	A001X	Mixture of grains	A001X
Other cereals	A001Y	Refined grain	L7	Grains and grain-based products	A000J	Cereals and cereal primary derivatives	A000K	Cereal grains (and cereal-like grains)	A000L	Other cereals	A001Y	Other cereals	A001Y	Other cereals	A001Y	Other cereals	A001Y
Amaranth flour	A002E	Refined grain	L7	Grains and grain-based products	A000J	Cereals and cereal primary derivatives	A000K	Cereal and cereal-like flours	A04KS	Amaranth flour	A002E	Amaranth flour	A002E	Amaranth flour	A002E	Amaranth flour	A002E
Barley flour	A002L	Refined grain	L7	Grains and grain-based products	A000J	Cereals and cereal primary derivatives	A000K	Cereal and cereal-like flours	A04KS	Barley flour	A002L	Barley flour	A002L	Barley flour	A002L	Barley flour	A002L
Maize semolina	A002N	Refined grain	L7	Grains and grain-based products	A000J	Cereals and cereal primary derivatives	A000K	Semolina	A0ETL	Maize semolina	A002N	Maize semolina	A002N	Maize semolina	A002N	Maize semolina	A002N
Millet flour	A002T	Refined grain	L7	Grains and grain-based products	A000J	Cereals and cereal primary derivatives	A000K	Cereal and cereal-like flours	A04KS	Millet flour	A002T	Millet flour	A002T	Millet flour	A002T	Millet flour	A002T
Millet groats	A002V	Refined grain	L7	Grains and grain-based products	A000J	Cereals and cereal primary derivatives	A000K	Groats	A0BY1	Millet groats	A002V	Millet groats	A002V	Millet groats	A002V	Millet groats	A002V
Rice flour	A003F	Refined grain	L7	Grains and grain-based products	A000J	Cereals and cereal primary derivatives	A000K	Cereal and cereal-like flours	A04KS	Rice flour	A003F	Rice flour	A003F	Rice flour	A003F	Rice flour	A003F
Rye flour	A003J	Refined grain	L7	Grains and grain-based products	A000J	Cereals and cereal primary derivatives	A000K	Cereal and cereal-like flours	A04KS	Rye flour	A003J	Rye flour	A003J	Rye flour	A003J	Rye flour	A003J
Sorghum flour	A003T	Refined grain	L7	Grains and grain-based products	A000J	Cereals and cereal primary derivatives	A000K	Cereal and cereal-like flours	A04KS	Sorghum flour	A003T	Sorghum flour	A003T	Sorghum flour	A003T	Sorghum flour	A003T
Wheat flour	A003X	Refined grain	L7	Grains and grain-based products	A000J	Cereals and cereal primary derivatives	A000K	Cereal and cereal-like flours	A04KS	Wheat flour	A003X	Wheat flour	A003X	Wheat flour	A003X	Wheat flour	A003X
Wheat semolina	A004F	Refined grain	L7	Grains and grain-based products	A000J	Cereals and cereal primary derivatives	A000K	Semolina	A0ETL	Wheat semolina	A004F	Wheat semolina	A004F	Wheat semolina	A004F	Wheat semolina	A004F
Bulgur	A004G	Refined grain	L7	Grains and grain-based products	A000J	Cereals and cereal primary derivatives	A000K	Groats	A0BY1	Bulgur	A004G	Bulgur	A004G	Bulgur	A004G	Bulgur	A004G
Spelt flour	A004H	Refined grain	L7	Grains and grain-based products	A000J	Cereals and cereal primary derivatives	A000K	Cereal and cereal-like flours	A04KS	Spelt flour	A004H	Spelt flour	A004H	Spelt flour	A004H	Spelt flour	A004H
Flour mix (like wheat/rye/barley/oats and other)	A004S	Refined grain	L7	Grains and grain-based products	A000J	Cereals and cereal primary derivatives	A000K	Cereal and cereal-like flours	A04KS	Flour mix (like wheat/rye/barley/oats and other)	A004S	Flour mix (like wheat/rye/barley/oats and other)	A004S	Flour mix (like wheat/rye/barley/oats and other)	A004S	Flour mix (like wheat/rye/barley/oats and other)	A004S
Wheat bread and rolls	A004X	Refined grain	L7	Grains and grain-based products	A000J	Bread and similar products	A004V	Leavened bread and similar	A0BY0	Wheat bread and rolls	A004X	Wheat bread and rolls	A004X	Wheat bread and rolls	A004X	Wheat bread and rolls	A004X
Rye only bread and rolls	A005F	Refined grain	L7	Grains and grain-based products	A000J	Bread and similar products	A004V	Leavened bread and similar	A0BY0	Rye only bread and rolls	A005F	Rye only bread and rolls	A005F	Rye only bread and rolls	A005F	Rye only bread and rolls	A005F
Bread and rolls with special ingredients added	A005K	Refined grain	L7	Grains and grain-based products	A000J	Bread and similar products	A004V	Leavened bread and similar	A0BY0	Bread and rolls with special ingredients added	A005K	Bread and rolls with special ingredients added	A005K	Bread and rolls with special ingredients added	A005K	Bread and rolls with special ingredients added	A005K
Multigrain bread and rolls	A005L	Refined grain	L7	Grains and grain-based products	A000J	Bread and similar products	A004V	Leavened bread and similar	A0BY0	Multigrain bread and rolls	A005L	Multigrain bread and rolls	A005L	Multigrain bread and rolls	A005L	Multigrain bread and rolls	A005L
Gluten free bread	A005R	Refined grain	L7	Grains and grain-based products	A000J	Bread and similar products	A004V	Bread alternative	A0ERB	Gluten free bread	A005R	Gluten free bread	A005R	Gluten free bread	A005R	Gluten free bread	A005R
Pretzels	A005V	Refined grain	L7	Grains and grain-based products	A000J	Bread and similar products	A004V	Bread alternative	A0ERB	Pretzels	A005V	Pretzels	A005V	Pretzels	A005V	Pretzels	A005V
Rye crisp bread	A006A	Refined grain	L7	Grains and grain-based products	A000J	Bread and similar products	A004V	Crisp bread	A0CHT	Rye crisp bread	A006A	Rye crisp bread	A006A	Rye crisp bread	A006A	Rye crisp bread	A006A
Wheat crisp bread	A006D	Refined grain	L7	Grains and grain-based products	A000J	Bread and similar products	A004V	Crisp bread	A0CHT	Wheat crisp bread	A006D	Wheat crisp bread	A006D	Wheat crisp bread	A006D	Wheat crisp bread	A006D
Extruded rice bread	A006G	Refined grain	L7	Grains and grain-based products	A000J	Bread and similar products	A004V	Extruded, pressed or puffed bread	A005Z	Extruded rice bread	A006G	Extruded rice bread	A006G	Extruded rice bread	A006G	Extruded rice bread	A006G
Puffed cereals textured bread	A006H	Refined grain	L7	Grains and grain-based products	A000J	Bread and similar products	A004V	Extruded, pressed or puffed bread	A005Z	Puffed cereals textured bread	A006H	Puffed cereals textured bread	A006H	Puffed cereals textured bread	A006H	Puffed cereals textured bread	A006H
Rusk, refined flour	A006N	Refined grain	L7	Grains and grain-based products	A000J	Bread and similar products	A004V	Rusk	A006M	Rusk, refined flour	A006N	Rusk, refined flour	A006N	Rusk, refined flour	A006N	Rusk, refined flour	A006N
Pizza base, cooked	A006Q	Refined grain	L7	Grains and grain-based products	A000J	Bread and similar products	A004V	Unleavened or flat bread and similar	A04KZ	Pizza base, cooked	A006Q	Pizza base, cooked	A006Q	Pizza base, cooked	A006Q	Pizza base, cooked	A006Q
Traditional unleavened breads	A006R	Refined grain	L7	Grains and grain-based products	A000J	Bread and similar products	A004V	Unleavened or flat bread and similar	A04KZ	Traditional unleavened breads	A006R	Traditional unleavened breads	A006R	Traditional unleavened breads	A006R	Traditional unleavened breads	A006R
Breadcrumbs	A007A	Refined grain	L7	Grains and grain-based products	A000J	Bread and similar products	A004V	Additional bread products	A006Z	Breadcrumbs	A007A	Breadcrumbs	A007A	Breadcrumbs	A007A	Breadcrumbs	A007A
Croutons	A007B	Refined grain	L7	Grains and grain-based products	A000J	Bread and similar products	A004V	Additional bread products	A006Z	Croutons	A007B	Croutons	A007B	Croutons	A007B	Croutons	A007B
Bread stuffing	A007C	Refined grain	L7	Grains and grain-based products	A000J	Bread and similar products	A004V	Additional bread products	A006Z	Bread stuffing	A007C	Bread stuffing	A007C	Bread stuffing	A007C	Bread stuffing	A007C
Pasta, plain (not stuffed), uncooked	A007E	Refined grain	L7	Grains and grain-based products	A000J	Pasta, doughs and similar products	A04QT	Pasta and similar products	A007D	Pasta, plain (not stuffed), uncooked	A007E	Pasta, plain (not stuffed), uncooked	A007E	Pasta, plain (not stuffed), uncooked	A007E	Pasta, plain (not stuffed), uncooked	A007E
Yeast leavened bread doughs	A008H	Refined grain	L7	Grains and grain-based products	A000J	Pasta, doughs and similar products	A04QT	Raw doughs and pre-mixes	A008G	Yeast leavened bread doughs	A008H	Yeast leavened bread doughs	A008H	Yeast leavened bread doughs	A008H	Yeast leavened bread doughs	A008H
Yeast leavened sweet doughs	A008L	Refined grain	L7	Grains and grain-based products	A000J	Pasta, doughs and similar products	A04QT	Raw doughs and pre-mixes	A008G	Yeast leavened sweet doughs	A008L	Yeast leavened sweet doughs	A008L	Yeast leavened sweet doughs	A008L	Yeast leavened sweet doughs	A008L
Chemically leavened doughs	A008P	Refined grain	L7	Grains and grain-based products	A000J	Pasta, doughs and similar products	A04QT	Raw doughs and pre-mixes	A008G	Chemically leavened doughs	A008P	Chemically leavened doughs	A008P	Chemically leavened doughs	A008P	Chemically leavened doughs	A008P
Unleavened doughs	A008T	Refined grain	L7	Grains and grain-based products	A000J	Pasta, doughs and similar products	A04QT	Raw doughs and pre-mixes	A008G	Unleavened doughs	A008T	Unleavened doughs	A008T	Unleavened doughs	A008T	Unleavened doughs	A008T
Short pastry dough and similar	A008X	Refined grain	L7	Grains and grain-based products	A000J	Pasta, doughs and similar products	A04QT	Raw doughs and pre-mixes	A008G	Short pastry dough and similar	A008X	Short pastry dough and similar	A008X	Short pastry dough and similar	A008X	Short pastry dough and similar	A008X
Short sweet pastry doughs (pate sucree, sablee)	A009B	Refined grain	L7	Grains and grain-based products	A000J	Pasta, doughs and similar products	A04QT	Raw doughs and pre-mixes	A008G	Short sweet pastry doughs (pate sucree, sablee)	A009B	Short sweet pastry doughs (pate sucree, sablee)	A009B	Short sweet pastry doughs (pate sucree, sablee)	A009B	Short sweet pastry doughs (pate sucree, sablee)	A009B
Choux pastry dough and similar	A009G	Refined grain	L7	Grains and grain-based products	A000J	Pasta, doughs and similar products	A04QT	Raw doughs and pre-mixes	A008G	Choux pastry dough and similar	A009G	Choux pastry dough and similar	A009G	Choux pastry dough and similar	A009G	Choux pastry dough and similar	A009G
Cake pre-mixes/batter	A009J	Refined grain	L7	Grains and grain-based products	A000J	Pasta, doughs and similar products	A04QT	Raw doughs and pre-mixes	A008G	Cake pre-mixes/batter	A009J	Cake pre-mixes/batter	A009J	Cake pre-mixes/batter	A009J	Cake pre-mixes/batter	A009J
Laminated doughs	A009L	Refined grain	L7	Grains and grain-based products	A000J	Pasta, doughs and similar products	A04QT	Raw doughs and pre-mixes	A008G	Laminated doughs	A009L	Laminated doughs	A009L	Laminated doughs	A009L	Laminated doughs	A009L
Miscellaneous doughs	A009P	Refined grain	L7	Grains and grain-based products	A000J	Pasta, doughs and similar products	A04QT	Raw doughs and pre-mixes	A008G	Miscellaneous doughs	A009P	Miscellaneous doughs	A009P	Miscellaneous doughs	A009P	Miscellaneous doughs	A009P
Biscuits, sweet, plain	A009X	Refined grain	L7	Grains and grain-based products	A000J	Fine bakery wares	A009T	Biscuits	A009V	Biscuits, sweet, plain	A009X	Biscuits, sweet, plain	A009X	Biscuits, sweet, plain	A009X	Biscuits, sweet, plain	A009X
Biscuit with inclusions, filling or coating	A00AE	Refined grain	L7	Grains and grain-based products	A000J	Fine bakery wares	A009T	Biscuits	A009V	Biscuit with inclusions, filling or coating	A00AE	Biscuit with inclusions, filling or coating	A00AE	Biscuit with inclusions, filling or coating	A00AE	Biscuit with inclusions, filling or coating	A00AE
Ã‰clair	A00AH	Refined grain	L7	Grains and grain-based products	A000J	Fine bakery wares	A009T	Choux pastry	A00AG	Ã‰clair	A00AH	Ã‰clair	A00AH	Ã‰clair	A00AH	Ã‰clair	A00AH
Beignets	A00AJ	Refined grain	L7	Grains and grain-based products	A000J	Fine bakery wares	A009T	Choux pastry	A00AG	Beignets	A00AJ	Beignets	A00AJ	Beignets	A00AJ	Beignets	A00AJ
Profiterole	A00AK	Refined grain	L7	Grains and grain-based products	A000J	Fine bakery wares	A009T	Choux pastry	A00AG	Profiterole	A00AK	Profiterole	A00AK	Profiterole	A00AK	Profiterole	A00AK
Croquembouche	A00AL	Refined grain	L7	Grains and grain-based products	A000J	Fine bakery wares	A009T	Choux pastry	A00AG	Croquembouche	A00AL	Croquembouche	A00AL	Croquembouche	A00AL	Croquembouche	A00AL
Gougere	A00AM	Refined grain	L7	Grains and grain-based products	A000J	Fine bakery wares	A009T	Choux pastry	A00AG	Gougere	A00AM	Gougere	A00AM	Gougere	A00AM	Gougere	A00AM
Plain cakes	A00AP	Refined grain	L7	Grains and grain-based products	A000J	Fine bakery wares	A009T	Cakes	A00AN	Plain cakes	A00AP	Plain cakes	A00AP	Plain cakes	A00AP	Plain cakes	A00AP
Chocolate-based cakes	A00BF	Refined grain	L7	Grains and grain-based products	A000J	Fine bakery wares	A009T	Cakes	A00AN	Chocolate-based cakes	A00BF	Chocolate-based cakes	A00BF	Chocolate-based cakes	A00BF	Chocolate-based cakes	A00BF
Buns	A00BL	Refined grain	L7	Grains and grain-based products	A000J	Fine bakery wares	A009T	Yeast leavened pastry	A00BK	Buns	A00BL	Buns	A00BL	Buns	A00BL	Buns	A00BL
Croissant	A00BM	Refined grain	L7	Grains and grain-based products	A000J	Fine bakery wares	A009T	Yeast leavened pastry	A00BK	Croissant	A00BM	Croissant	A00BM	Croissant	A00BM	Croissant	A00BM
Doughnuts-berliner	A00BR	Refined grain	L7	Grains and grain-based products	A000J	Fine bakery wares	A009T	Yeast leavened pastry	A00BK	Doughnuts-berliner	A00BR	Doughnuts-berliner	A00BR	Doughnuts-berliner	A00BR	Doughnuts-berliner	A00BR
Kringles	A00BS	Refined grain	L7	Grains and grain-based products	A000J	Fine bakery wares	A009T	Yeast leavened pastry	A00BK	Kringles	A00BS	Kringles	A00BS	Kringles	A00BS	Kringles	A00BS
Brioche type products	A00BT	Refined grain	L7	Grains and grain-based products	A000J	Fine bakery wares	A009T	Yeast leavened pastry	A00BK	Brioche type products	A00BT	Brioche type products	A00BT	Brioche type products	A00BT	Brioche type products	A00BT
Flan tart	A00BX	Refined grain	L7	Grains and grain-based products	A000J	Fine bakery wares	A009T	Shortcrust (pies -tarts)	A00BV	Flan tart	A00BX	Flan tart	A00BX	Flan tart	A00BX	Flan tart	A00BX
Fruit pie-tarts	A00BZ	Refined grain	L7	Grains and grain-based products	A000J	Fine bakery wares	A009T	Shortcrust (pies -tarts)	A00BV	Fruit pie-tarts	A00BZ	Fruit pie-tarts	A00BZ	Fruit pie-tarts	A00BZ	Fruit pie-tarts	A00BZ
Marzipan pie	A00CB	Refined grain	L7	Grains and grain-based products	A000J	Fine bakery wares	A009T	Shortcrust (pies -tarts)	A00BV	Marzipan pie	A00CB	Marzipan pie	A00CB	Marzipan pie	A00CB	Marzipan pie	A00CB
Croissant from puff pastry	A00CD	Refined grain	L7	Grains and grain-based products	A000J	Fine bakery wares	A009T	Pastry based on laminated dough	A00CC	Croissant from puff pastry	A00CD	Croissant from puff pastry	A00CD	Croissant from puff pastry	A00CD	Croissant from puff pastry	A00CD
Apple strudel	A00CF	Refined grain	L7	Grains and grain-based products	A000J	Fine bakery wares	A009T	Pastry based on laminated dough	A00CC	Apple strudel	A00CF	Apple strudel	A00CF	Apple strudel	A00CF	Apple strudel	A00CF
Cream-cheese strudel	A00CG	Refined grain	L7	Grains and grain-based products	A000J	Fine bakery wares	A009T	Pastry based on laminated dough	A00CC	Cream-cheese strudel	A00CG	Cream-cheese strudel	A00CG	Cream-cheese strudel	A00CG	Cream-cheese strudel	A00CG
Baklava	A00CH	Refined grain	L7	Grains and grain-based products	A000J	Fine bakery wares	A009T	Pastry based on laminated dough	A00CC	Baklava	A00CH	Baklava	A00CH	Baklava	A00CH	Baklava	A00CH
Dumpling, sweet	A00CK	Refined grain	L7	Grains and grain-based products	A000J	Fine bakery wares	A009T	Various pastry	A00CJ	Dumpling, sweet	A00CK	Dumpling, sweet	A00CK	Dumpling, sweet	A00CK	Dumpling, sweet	A00CK
Pancakes	A00CL	Refined grain	L7	Grains and grain-based products	A000J	Fine bakery wares	A009T	Various pastry	A00CJ	Pancakes	A00CL	Pancakes	A00CL	Pancakes	A00CL	Pancakes	A00CL
Scones and similar	A00CM	Refined grain	L7	Grains and grain-based products	A000J	Fine bakery wares	A009T	Various pastry	A00CJ	Scones and similar	A00CM	Scones and similar	A00CM	Scones and similar	A00CM	Scones and similar	A00CM
Macaroons	A00CN	Refined grain	L7	Grains and grain-based products	A000J	Fine bakery wares	A009T	Various pastry	A00CJ	Macaroons	A00CN	Macaroons	A00CN	Macaroons	A00CN	Macaroons	A00CN
Meringue	A00CP	Refined grain	L7	Grains and grain-based products	A000J	Fine bakery wares	A009T	Various pastry	A00CJ	Meringue	A00CP	Meringue	A00CP	Meringue	A00CP	Meringue	A00CP
Waffles	A00CQ	Refined grain	L7	Grains and grain-based products	A000J	Fine bakery wares	A009T	Various pastry	A00CJ	Waffles	A00CQ	Waffles	A00CQ	Waffles	A00CQ	Waffles	A00CQ
Spice cakes	A00CR	Refined grain	L7	Grains and grain-based products	A000J	Fine bakery wares	A009T	Various pastry	A00CJ	Spice cakes	A00CR	Spice cakes	A00CR	Spice cakes	A00CR	Spice cakes	A00CR
Muesli plain	A00EK	Refined grain	L7	Grains and grain-based products	A000J	Breakfast cereals	A00CV	Muesli and similar mixed breakfast cereals	A00EJ	Muesli plain	A00EK	Muesli plain	A00EK	Muesli plain	A00EK	Muesli plain	A00EK
Mixed breakfast cereals	A00EL	Refined grain	L7	Grains and grain-based products	A000J	Breakfast cereals	A00CV	Muesli and similar mixed breakfast cereals	A00EJ	Mixed breakfast cereals	A00EL	Mixed breakfast cereals	A00EL	Mixed breakfast cereals	A00EL	Mixed breakfast cereals	A00EL
Porridge (in dry form, to be diluted)	A00EN	Refined grain	L7	Grains and grain-based products	A000J	Breakfast cereals	A00CV	Breakfast cereals, plain	A04LH	Porridge (in dry form, to be diluted)	A00EN	Porridge (in dry form, to be diluted)	A00EN	Porridge (in dry form, to be diluted)	A00EN	Porridge (in dry form, to be diluted)	A00EN
Cereal bars plain	A00EZ	Refined grain	L7	Grains and grain-based products	A000J	Breakfast cereals	A00CV	Cereal bars	A00EY	Cereal bars plain	A00EZ	Cereal bars plain	A00EZ	Cereal bars plain	A00EZ	Cereal bars plain	A00EZ
Cereal bars mixed	A00FA	Refined grain	L7	Grains and grain-based products	A000J	Breakfast cereals	A00CV	Cereal bars	A00EY	Cereal bars mixed	A00FA	Cereal bars mixed	A00FA	Cereal bars mixed	A00FA	Cereal bars mixed	A00FA
Sticks, salty	A00FG	Refined grain	L7	Grains and grain-based products	A000J	Bread and similar products	A004V	Crackers and breadsticks	A005Y	Sticks, salty	A00FG	Sticks, salty	A00FG	Sticks, salty	A00FG	Sticks, salty	A00FG
Cereals and cereal-like grains not separately listed	A04KR	Refined grain	L7	Grains and grain-based products	A000J	Cereals and cereal primary derivatives	A000K	Cereal grains (and cereal-like grains)	A000L	Cereals and cereal-like grains not separately listed	A04KR	Cereals and cereal-like grains not separately listed	A04KR	Cereals and cereal-like grains not separately listed	A04KR	Cereals and cereal-like grains not separately listed	A04KR
Cereal and cereal-like flours not separately listed	A04KT	Refined grain	L7	Grains and grain-based products	A000J	Cereals and cereal primary derivatives	A000K	Cereal and cereal-like flours	A04KS	Cereal and cereal-like flours not separately listed	A04KT	Cereal and cereal-like flours not separately listed	A04KT	Cereal and cereal-like flours not separately listed	A04KT	Cereal and cereal-like flours not separately listed	A04KT
Single grain bread and rolls	A04KY	Refined grain	L7	Grains and grain-based products	A000J	Bread and similar products	A004V	Leavened bread and similar	A0BY0	Single grain bread and rolls	A04KY	Single grain bread and rolls	A04KY	Single grain bread and rolls	A04KY	Single grain bread and rolls	A04KY
Pasta-like products	A04LF	Refined grain	L7	Grains and grain-based products	A000J	Pasta, doughs and similar products	A04QT	Pasta and similar products	A007D	Pasta-like products	A04LF	Pasta-like products	A04LF	Pasta-like products	A04LF	Pasta-like products	A04LF
Popped cereals	A04LL	Refined grain	L7	Grains and grain-based products	A000J	Breakfast cereals	A00CV	Processed and mixed breakfast cereals	A04LK	Popped cereals	A04LL	Popped cereals	A04LL	Popped cereals	A04LL	Popped cereals	A04LL
Cereal flakes and similar	A04QY	Refined grain	L7	Grains and grain-based products	A000J	Breakfast cereals	A00CV	Processed and mixed breakfast cereals	A04LK	Cereal flakes and similar	A04QY	Cereal flakes and similar	A04QY	Cereal flakes and similar	A04QY	Cereal flakes and similar	A04QY
Sandwich bread (hamburger roll-type)	A0BB2	Refined grain	L7	Grains and grain-based products	A000J	Bread and similar products	A004V	Leavened bread and similar	A0BY0	Sandwich bread (hamburger roll-type)	A0BB2	Sandwich bread (hamburger roll-type)	A0BB2	Sandwich bread (hamburger roll-type)	A0BB2	Sandwich bread (hamburger roll-type)	A0BB2
Pre-mixes (dry) for baked products	A0CSK	Refined grain	L7	Grains and grain-based products	A000J	Pasta, doughs and similar products	A04QT	Raw doughs and pre-mixes	A008G	Pre-mixes (dry) for baked products	A0CSK	Pre-mixes (dry) for baked products	A0CSK	Pre-mixes (dry) for baked products	A0CSK	Pre-mixes (dry) for baked products	A0CSK
Sorghum and similar-	A0D9Q	Refined grain	L7	Grains and grain-based products	A000J	Cereals and cereal primary derivatives	A000K	Cereal grains (and cereal-like grains)	A000L	Sorghum and similar-	A0D9Q	Sorghum and similar-	A0D9Q	Sorghum and similar-	A0D9Q	Sorghum and similar-	A0D9Q
Rye and similar-	A0D9R	Refined grain	L7	Grains and grain-based products	A000J	Cereals and cereal primary derivatives	A000K	Cereal grains (and cereal-like grains)	A000L	Rye and similar-	A0D9R	Rye and similar-	A0D9R	Rye and similar-	A0D9R	Rye and similar-	A0D9R
Barley and similar-	A0D9Y	Refined grain	L7	Grains and grain-based products	A000J	Cereals and cereal primary derivatives	A000K	Cereal grains (and cereal-like grains)	A000L	Barley and similar-	A0D9Y	Barley and similar-	A0D9Y	Barley and similar-	A0D9Y	Barley and similar-	A0D9Y
Filled (stuffed) pastas	A0ERE	Refined grain	L7	Grains and grain-based products	A000J	Pasta, doughs and similar products	A04QT	Pasta and similar products	A007D	Filled (stuffed) pastas	A0ERE	Filled (stuffed) pastas	A0ERE	Filled (stuffed) pastas	A0ERE	Filled (stuffed) pastas	A0ERE
Porridge (ready to eat)	A0F0V	Refined grain	L7	Grains and grain-based products	A000J	Breakfast cereals	A00CV	Breakfast cereals, plain	A04LH	Porridge (ready to eat)	A0F0V	Porridge (ready to eat)	A0F0V	Porridge (ready to eat)	A0F0V	Porridge (ready to eat)	A0F0V
Rice semolina	A0F6Q	Refined grain	L7	Grains and grain-based products	A000J	Cereals and cereal primary derivatives	A000K	Semolina	A0ETL	Rice semolina	A0F6Q	Rice semolina	A0F6Q	Rice semolina	A0F6Q	Rice semolina	A0F6Q
Puddings based on cereal products and/or nuts/fruits and similar	A16EQ	Refined grain	L7	Grains and grain-based products	A000J	Fine bakery wares	A009T	Various pastry	A00CJ	Puddings based on cereal products and/or nuts/fruits and similar	A16EQ	Puddings based on cereal products and/or nuts/fruits and similar	A16EQ	Puddings based on cereal products and/or nuts/fruits and similar	A16EQ	Puddings based on cereal products and/or nuts/fruits and similar	A16EQ
Flat bread-based pastry	A16FV	Refined grain	L7	Grains and grain-based products	A000J	Fine bakery wares	A009T	Yeast leavened pastry	A00BK	Flat bread-based pastry	A16FV	Flat bread-based pastry	A16FV	Flat bread-based pastry	A16FV	Flat bread-based pastry	A16FV
Fried bread dough	A16FX	Refined grain	L7	Grains and grain-based products	A000J	Bread and similar products	A004V	Unleavened or flat bread and similar	A04KZ	Fried bread dough	A16FX	Fried bread dough	A16FX	Fried bread dough	A16FX	Fried bread dough	A16FX
Fried dough sweet	A16FY	Refined grain	L7	Grains and grain-based products	A000J	Fine bakery wares	A009T	Yeast leavened pastry	A00BK	Fried dough sweet	A16FY	Fried dough sweet	A16FY	Fried dough sweet	A16FY	Fried dough sweet	A16FY
Cereal grains (and cereal-like grains)	A000L	Refined grain	L7	Grains and grain-based products	A000J	Cereals and cereal primary derivatives	A000K	Cereal grains (and cereal-like grains)	A000L	Cereal grains (and cereal-like grains)	A000L	Cereal grains (and cereal-like grains)	A000L	Cereal grains (and cereal-like grains)	A000L	Cereal grains (and cereal-like grains)	A000L
Crackers and breadsticks	A005Y	Refined grain	L7	Grains and grain-based products	A000J	Bread and similar products	A004V	Crackers and breadsticks	A005Y	Crackers and breadsticks	A005Y	Crackers and breadsticks	A005Y	Crackers and breadsticks	A005Y	Crackers and breadsticks	A005Y
Extruded, pressed or puffed bread	A005Z	Refined grain	L7	Grains and grain-based products	A000J	Bread and similar products	A004V	Extruded, pressed or puffed bread	A005Z	Extruded, pressed or puffed bread	A005Z	Extruded, pressed or puffed bread	A005Z	Extruded, pressed or puffed bread	A005Z	Extruded, pressed or puffed bread	A005Z
Rusk	A006M	Refined grain	L7	Grains and grain-based products	A000J	Bread and similar products	A004V	Rusk	A006M	Rusk	A006M	Rusk	A006M	Rusk	A006M	Rusk	A006M
Additional bread products	A006Z	Refined grain	L7	Grains and grain-based products	A000J	Bread and similar products	A004V	Additional bread products	A006Z	Additional bread products	A006Z	Additional bread products	A006Z	Additional bread products	A006Z	Additional bread products	A006Z
Pasta and similar products	A007D	Refined grain	L7	Grains and grain-based products	A000J	Pasta, doughs and similar products	A04QT	Pasta and similar products	A007D	Pasta and similar products	A007D	Pasta and similar products	A007D	Pasta and similar products	A007D	Pasta and similar products	A007D
Raw doughs and pre-mixes	A008G	Refined grain	L7	Grains and grain-based products	A000J	Pasta, doughs and similar products	A04QT	Raw doughs and pre-mixes	A008G	Raw doughs and pre-mixes	A008G	Raw doughs and pre-mixes	A008G	Raw doughs and pre-mixes	A008G	Raw doughs and pre-mixes	A008G
Biscuits	A009V	Refined grain	L7	Grains and grain-based products	A000J	Fine bakery wares	A009T	Biscuits	A009V	Biscuits	A009V	Biscuits	A009V	Biscuits	A009V	Biscuits	A009V
Choux pastry	A00AG	Refined grain	L7	Grains and grain-based products	A000J	Fine bakery wares	A009T	Choux pastry	A00AG	Choux pastry	A00AG	Choux pastry	A00AG	Choux pastry	A00AG	Choux pastry	A00AG
Cakes	A00AN	Refined grain	L7	Grains and grain-based products	A000J	Fine bakery wares	A009T	Cakes	A00AN	Cakes	A00AN	Cakes	A00AN	Cakes	A00AN	Cakes	A00AN
Yeast leavened pastry	A00BK	Refined grain	L7	Grains and grain-based products	A000J	Fine bakery wares	A009T	Yeast leavened pastry	A00BK	Yeast leavened pastry	A00BK	Yeast leavened pastry	A00BK	Yeast leavened pastry	A00BK	Yeast leavened pastry	A00BK
Shortcrust (pies -tarts)	A00BV	Refined grain	L7	Grains and grain-based products	A000J	Fine bakery wares	A009T	Shortcrust (pies -tarts)	A00BV	Shortcrust (pies -tarts)	A00BV	Shortcrust (pies -tarts)	A00BV	Shortcrust (pies -tarts)	A00BV	Shortcrust (pies -tarts)	A00BV
Pastry based on laminated dough	A00CC	Refined grain	L7	Grains and grain-based products	A000J	Fine bakery wares	A009T	Pastry based on laminated dough	A00CC	Pastry based on laminated dough	A00CC	Pastry based on laminated dough	A00CC	Pastry based on laminated dough	A00CC	Pastry based on laminated dough	A00CC
Various pastry	A00CJ	Refined grain	L7	Grains and grain-based products	A000J	Fine bakery wares	A009T	Various pastry	A00CJ	Various pastry	A00CJ	Various pastry	A00CJ	Various pastry	A00CJ	Various pastry	A00CJ
Muesli and similar mixed breakfast cereals	A00EJ	Refined grain	L7	Grains and grain-based products	A000J	Breakfast cereals	A00CV	Muesli and similar mixed breakfast cereals	A00EJ	Muesli and similar mixed breakfast cereals	A00EJ	Muesli and similar mixed breakfast cereals	A00EJ	Muesli and similar mixed breakfast cereals	A00EJ	Muesli and similar mixed breakfast cereals	A00EJ
Cereal bars	A00EY	Refined grain	L7	Grains and grain-based products	A000J	Breakfast cereals	A00CV	Cereal bars	A00EY	Cereal bars	A00EY	Cereal bars	A00EY	Cereal bars	A00EY	Cereal bars	A00EY
Cereal and cereal-like flours	A04KS	Refined grain	L7	Grains and grain-based products	A000J	Cereals and cereal primary derivatives	A000K	Cereal and cereal-like flours	A04KS	Cereal and cereal-like flours	A04KS	Cereal and cereal-like flours	A04KS	Cereal and cereal-like flours	A04KS	Cereal and cereal-like flours	A04KS
Unleavened or flat bread and similar	A04KZ	Refined grain	L7	Grains and grain-based products	A000J	Bread and similar products	A004V	Unleavened or flat bread and similar	A04KZ	Unleavened or flat bread and similar	A04KZ	Unleavened or flat bread and similar	A04KZ	Unleavened or flat bread and similar	A04KZ	Unleavened or flat bread and similar	A04KZ
Breakfast cereals, plain	A04LH	Refined grain	L7	Grains and grain-based products	A000J	Breakfast cereals	A00CV	Breakfast cereals, plain	A04LH	Breakfast cereals, plain	A04LH	Breakfast cereals, plain	A04LH	Breakfast cereals, plain	A04LH	Breakfast cereals, plain	A04LH
Processed and mixed breakfast cereals	A04LK	Refined grain	L7	Grains and grain-based products	A000J	Breakfast cereals	A00CV	Processed and mixed breakfast cereals	A04LK	Processed and mixed breakfast cereals	A04LK	Processed and mixed breakfast cereals	A04LK	Processed and mixed breakfast cereals	A04LK	Processed and mixed breakfast cereals	A04LK
Leavened bread and similar	A0BY0	Refined grain	L7	Grains and grain-based products	A000J	Bread and similar products	A004V	Leavened bread and similar	A0BY0	Leavened bread and similar	A0BY0	Leavened bread and similar	A0BY0	Leavened bread and similar	A0BY0	Leavened bread and similar	A0BY0
Crisp bread	A0CHT	Refined grain	L7	Grains and grain-based products	A000J	Bread and similar products	A004V	Crisp bread	A0CHT	Crisp bread	A0CHT	Crisp bread	A0CHT	Crisp bread	A0CHT	Crisp bread	A0CHT
Bread alternative	A0ERB	Refined grain	L7	Grains and grain-based products	A000J	Bread and similar products	A004V	Bread alternative	A0ERB	Bread alternative	A0ERB	Bread alternative	A0ERB	Bread alternative	A0ERB	Bread alternative	A0ERB
Semolina	A0ETL	Refined grain	L7	Grains and grain-based products	A000J	Cereals and cereal primary derivatives	A000K	Semolina	A0ETL	Semolina	A0ETL	Semolina	A0ETL	Semolina	A0ETL	Semolina	A0ETL
Cereals and cereal primary derivatives	A000K	Refined grain	L7	Grains and grain-based products	A000J	Cereals and cereal primary derivatives	A000K	Cereals and cereal primary derivatives	A000K	Cereals and cereal primary derivatives	A000K	Cereals and cereal primary derivatives	A000K	Cereals and cereal primary derivatives	A000K	Cereals and cereal primary derivatives	A000K
Bread and similar products	A004V	Refined grain	L7	Grains and grain-based products	A000J	Bread and similar products	A004V	Bread and similar products	A004V	Bread and similar products	A004V	Bread and similar products	A004V	Bread and similar products	A004V	Bread and similar products	A004V
Fine bakery wares	A009T	Refined grain	L7	Grains and grain-based products	A000J	Fine bakery wares	A009T	Fine bakery wares	A009T	Fine bakery wares	A009T	Fine bakery wares	A009T	Fine bakery wares	A009T	Fine bakery wares	A009T
Breakfast cereals	A00CV	Refined grain	L7	Grains and grain-based products	A000J	Breakfast cereals	A00CV	Breakfast cereals	A00CV	Breakfast cereals	A00CV	Breakfast cereals	A00CV	Breakfast cereals	A00CV	Breakfast cereals	A00CV
Pasta, doughs and similar products	A04QT	Refined grain	L7	Grains and grain-based products	A000J	Pasta, doughs and similar products	A04QT	Pasta, doughs and similar products	A04QT	Pasta, doughs and similar products	A04QT	Pasta, doughs and similar products	A04QT	Pasta, doughs and similar products	A04QT	Pasta, doughs and similar products	A04QT
Grains and grain-based products	A000J	Refined grain	L7	Grains and grain-based products	A000J	Grains and grain-based products	A000J	Grains and grain-based products	A000J	Grains and grain-based products	A000J	Grains and grain-based products	A000J	Grains and grain-based products	A000J	Grains and grain-based products	A000J
