# Supplementary material for: A methodological framework for deriving the German food-based dietary guidelines 2024: Food groups, nutrient goals, and objective functions
Source: PLoS One. 2025 Mar 12;20(3):e0313347. doi: 10.1371/journal.pone.0313347 (PMC11903038; doi:10.1371/journal.pone.0313347)
Supplement: S2 Table — (XLSX) [file pone.0313347.s002.xlsx]

## Sheet: S2 Work group members
S2 Table: Working group of the German Nutrition Society for the development of the scientific basis for the German food-based dietary guideline 2024.
Name	Affiliation
Chair: Bernhard Watzl	Deutsche Gesellschaft für Ernährung e.V., Bonn
Ulrike Arens-Azevêdo	Hochschule für Angewandte Wissenschaften Hamburg, Fakultät Life Science
Heiner Boeing	Deutsches Institut für Ernährungsforschung, Potsdam-Rehbrücke
Johanna Conrad	Deutsche Gesellschaft für Ernährung e.V., Bonn
Kurt Gedrich	Technische Universität München, ZIEL - Institute for Food & Health
Maike Gutmann	Deutsche Gesellschaft für Ernährung e.V., Bonn
Julia Haardt	Deutsche Gesellschaft für Ernährung e.V., Bonn
Hans Hauner	TU München, Else Kröner-Fresenius-Zentrum für Ernährungsmedizin
Helmut Heseker	Universität Paderborn, Institut für Ernährung, Konsum und Gesundheit
Anja Kroke	Hochschule Fulda, Fachbereich Oecotrophologie
Micha Limbeck	Deutsche Gesellschaft für Ernährung e.V., Bonn
Jakob Linseisen	Lehrstuhl für Epidemiologie der Universität Augsburg
Stefan Lorkowski	Friedrich-Schiller-Universität Jena, Institut für Ernährungswissenschaften
Ute Nöthlings	Institut für Ernährungs- und Lebensmittelwissenschaften, Rheinische Friedrich-Wilhelms-Universität Bonn
Britta Renner	Universität Konstanz –Institut für Psychologische Diagnostik und Gesundheitspsychologie
Anne Carolin Schäfer	Deutsche Gesellschaft für Ernährung e.V., Bonn
Lukas Schwingshackl	Universität Freiburg, Institut für Evidenz in der Medizin
Kiran Virmani	Deutsche Gesellschaft für Ernährung e.V., Bonn
