# Supplementary material for: A methodological framework for deriving the German food-based dietary guidelines 2024: Food groups, nutrient goals, and objective functions
Source: PLoS One. 2025 Mar 12;20(3):e0313347. doi: 10.1371/journal.pone.0313347 (PMC11903038; doi:10.1371/journal.pone.0313347)
Supplement: S3 Table — (XLSX) [file pone.0313347.s003.xlsx]

## Sheet: S3 Level 3 food groups
S3 Table: All decision variables (food groups) on level 3 with according parent terms.
Decision variable				According FoodEx2 food groups and levels
Food group FoodEx2 name	Food group FoodEx2 code	FBDG group	Level	Level 1 FoodEx2 group	Level 1 FoodEx2 code	Level 2 FoodEx2 group	Level 2 FoodEx2 code	Level 3 FoodEx2 group	Level 3 FoodEx2 code
Drinking water	A03DK	Drinking water	3	Water and water-based beverages	A03DJ	Drinking water	A03DK	Drinking water	A03DK
Unbottled water	A04PV	Drinking water	3	Water and water-based beverages	A03DJ	Drinking water	A03DK	Unbottled water	A04PV
Bottled water	A04PX	Drinking water	3	Water and water-based beverages	A03DJ	Drinking water	A03DK	Bottled water	A04PX
Coffee ingredients	A03GJ	Coffee and tea	3	Coffee, cocoa, tea and infusions	A03GG	Ingredients for coffee, cocoa, tea, and herbal infusions	A03GH	Coffee ingredients	A03GJ
Coffee imitate ingredients	A03GS	Coffee and tea	3	Coffee, cocoa, tea and infusions	A03GG	Ingredients for coffee, cocoa, tea, and herbal infusions	A03GH	Coffee imitate ingredients	A03GS
Cocoa ingredients	A03HE	Coffee and tea	3	Coffee, cocoa, tea and infusions	A03GG	Ingredients for coffee, cocoa, tea, and herbal infusions	A03GH	Cocoa ingredients	A03HE
Tea leaves derivatives and tea ingredients	A03HQ	Coffee and tea	3	Coffee, cocoa, tea and infusions	A03GG	Ingredients for coffee, cocoa, tea, and herbal infusions	A03GH	Tea leaves derivatives and tea ingredients	A03HQ
Coffee beverages	A03KA	Coffee and tea	3	Coffee, cocoa, tea and infusions	A03GG	Hot drinks and similar (coffee, cocoa, tea and herbal infusions)	A03JZ	Coffee beverages	A03KA
Coffee imitate beverages	A03KL	Coffee and tea	3	Coffee, cocoa, tea and infusions	A03GG	Hot drinks and similar (coffee, cocoa, tea and herbal infusions)	A03JZ	Coffee imitate beverages	A03KL
Cocoa beverages	A03KY	Coffee and tea	3	Coffee, cocoa, tea and infusions	A03GG	Hot drinks and similar (coffee, cocoa, tea and herbal infusions)	A03JZ	Cocoa beverages	A03KY
Tea beverages	A03LB	Coffee and tea	3	Coffee, cocoa, tea and infusions	A03GG	Hot drinks and similar (coffee, cocoa, tea and herbal infusions)	A03JZ	Tea beverages	A03LB
Herbal and other non-tea infusions	A03LG	Coffee and tea	3	Coffee, cocoa, tea and infusions	A03GG	Hot drinks and similar (coffee, cocoa, tea and herbal infusions)	A03JZ	Herbal and other non-tea infusions	A03LG
Hot drinks and infusions composite ingredients	A0C6D	Coffee and tea	3	Coffee, cocoa, tea and infusions	A03GG	Ingredients for coffee, cocoa, tea, and herbal infusions	A03GH	Hot drinks and infusions composite ingredients	A0C6D
Broccoli and similar-	A00FM	Vegetables	3	Vegetables and vegetable products	A00FJ	Flowering brassica	A00FL	Broccoli and similar-	A00FM
Head brassica	A00FT	Vegetables	3	Vegetables and vegetable products	A00FJ	Leafy vegetables	A00KR	Head brassica	A00FT
Leafy brassica	A00GE	Vegetables	3	Vegetables and vegetable products	A00FJ	Leafy vegetables	A00KR	Leafy brassica	A00GE
Garlic and similar-	A00GY	Vegetables	3	Vegetables and vegetable products	A00FJ	Bulb vegetables	A00GX	Garlic and similar-	A00GY
Onions and similar-	A00HB	Vegetables	3	Vegetables and vegetable products	A00FJ	Bulb vegetables	A00GX	Onions and similar-	A00HB
Spring onions and similar-	A00HG	Vegetables	3	Vegetables and vegetable products	A00FJ	Bulb vegetables	A00GX	Spring onions and similar-	A00HG
Fruiting vegetables	A00HN	Vegetables	3	Vegetables and vegetable products	A00FJ	Fruiting vegetables	A00HN	Fruiting vegetables	A00HN
Solanacea	A00HP	Vegetables	3	Vegetables and vegetable products	A00FJ	Fruiting vegetables	A00HN	Solanacea	A00HP
Cucurbits fruiting vegetables	A00JK	Vegetables	3	Vegetables and vegetable products	A00FJ	Fruiting vegetables	A00HN	Cucurbits fruiting vegetables	A00JK
Leafy vegetables	A00KR	Vegetables	3	Vegetables and vegetable products	A00FJ	Leafy vegetables	A00KR	Leafy vegetables	A00KR
Lettuces and salad plants	A00KS	Vegetables	3	Vegetables and vegetable products	A00FJ	Leafy vegetables	A00KR	Lettuces and salad plants	A00KS
Cresses	A00LK	Vegetables	3	Vegetables and vegetable products	A00FJ	Sprouts, shoots and similar	A00SF	Cresses	A00LK
Spinach-type leaves	A00MG	Vegetables	3	Vegetables and vegetable products	A00FJ	Leafy vegetables	A00KR	Spinach-type leaves	A00MG
Legumes with pod	A00PB	Vegetables	3	Vegetables and vegetable products	A00FJ	Legumes with pod	A00PB	Legumes with pod	A00PB
Beans (with pods) and similar-	A00PC	Vegetables	3	Vegetables and vegetable products	A00FJ	Legumes with pod	A00PB	Beans (with pods) and similar-	A00PC
Peas (with pods) and similar-	A00PX	Vegetables	3	Vegetables and vegetable products	A00FJ	Legumes with pod	A00PB	Peas (with pods) and similar-	A00PX
Root and tuber vegetables (excluding starchy- and sugar-)	A00QF	Vegetables	3	Vegetables and vegetable products	A00FJ	Root and tuber vegetables (excluding starchy- and sugar-)	A00QF	Root and tuber vegetables (excluding starchy- and sugar-)	A00QF
Radishes and similar-	A00QT	Vegetables	3	Vegetables and vegetable products	A00FJ	Root and tuber vegetables (excluding starchy- and sugar-)	A00QF	Radishes and similar-	A00QT
Stems/stalks eaten as vegetables	A00RR	Vegetables	3	Vegetables and vegetable products	A00FJ	Stems/stalks eaten as vegetables	A00RR	Stems/stalks eaten as vegetables	A00RR
Sprouts, shoots and similar	A00SF	Vegetables	3	Vegetables and vegetable products	A00FJ	Sprouts, shoots and similar	A00SF	Sprouts, shoots and similar	A00SF
Alfalfa sprouts	A00SH	Vegetables	3	Vegetables and vegetable products	A00FJ	Sprouts, shoots and similar	A00SF	Alfalfa sprouts	A00SH
Mung bean sprouts	A00SR	Vegetables	3	Vegetables and vegetable products	A00FJ	Sprouts, shoots and similar	A00SF	Mung bean sprouts	A00SR
Soyabeans sprouts	A00SY	Vegetables	3	Vegetables and vegetable products	A00FJ	Sprouts, shoots and similar	A00SF	Soyabeans sprouts	A00SY
Algae and prokaryotes organisms	A00VA	Vegetables	3	Vegetables and vegetable products	A00FJ	Algae and prokaryotes organisms	A00VA	Algae and prokaryotes organisms	A00VA
Fermented or pickled vegetables	A00ZH	Vegetables	3	Vegetables and vegetable products	A00FJ	Processed or preserved vegetables and similar	A00ZA	Fermented or pickled vegetables	A00ZH
Dried vegetables	A00ZQ	Vegetables	3	Vegetables and vegetable products	A00FJ	Processed or preserved vegetables and similar	A00ZA	Dried vegetables	A00ZQ
Horseradishes and similar-	A04JZ	Vegetables	3	Vegetables and vegetable products	A00FJ	Root and tuber vegetables (excluding starchy- and sugar-)	A00QF	Horseradishes and similar-	A04JZ
Salsifies and similar-	A04KA	Vegetables	3	Vegetables and vegetable products	A00FJ	Root and tuber vegetables (excluding starchy- and sugar-)	A00QF	Salsifies and similar-	A04KA
Aromatic herbs	A04MA	Vegetables	3	Vegetables and vegetable products	A00FJ	Herbs and edible flowers	A00VQ	Aromatic herbs	A04MA
Processed tomato products	A04MB	Vegetables	3	Vegetables and vegetable products	A00FJ	Processed or preserved vegetables and similar	A00ZA	Processed tomato products	A04MB
Kohlrabies and similar-	A04RA	Vegetables	3	Vegetables and vegetable products	A00FJ	Stems/stalks eaten as vegetables	A00RR	Kohlrabies and similar-	A04RA
Other leafy vegetables	A04RC	Vegetables	3	Vegetables and vegetable products	A00FJ	Leafy vegetables	A00KR	Other leafy vegetables	A04RC
Bamboo shoots and similar-	A0DEF	Vegetables	3	Vegetables and vegetable products	A00FJ	Stems/stalks eaten as vegetables	A00RR	Bamboo shoots and similar-	A0DEF
Rhubarbs and similar-	A0DEG	Vegetables	3	Vegetables and vegetable products	A00FJ	Stems/stalks eaten as vegetables	A00RR	Rhubarbs and similar-	A0DEG
Leeks and similar-	A0DEH	Vegetables	3	Vegetables and vegetable products	A00FJ	Stems/stalks eaten as vegetables	A00RR	Leeks and similar-	A0DEH
Globe artichokes and similar-	A0DEN	Vegetables	3	Vegetables and vegetable products	A00FJ	Stems/stalks eaten as vegetables	A00RR	Globe artichokes and similar-	A0DEN
Florence fennels and similar-	A0DEP	Vegetables	3	Vegetables and vegetable products	A00FJ	Stems/stalks eaten as vegetables	A00RR	Florence fennels and similar-	A0DEP
Celeries and similar-	A0DEQ	Vegetables	3	Vegetables and vegetable products	A00FJ	Stems/stalks eaten as vegetables	A00RR	Celeries and similar-	A0DEQ
Asparagus and similar-	A0DEV	Vegetables	3	Vegetables and vegetable products	A00FJ	Stems/stalks eaten as vegetables	A00RR	Asparagus and similar-	A0DEV
Cauliflowers and similar-	A0DLL	Vegetables	3	Vegetables and vegetable products	A00FJ	Flowering brassica	A00FL	Cauliflowers and similar-	A0DLL
Sweet corn and similar-	A0DLP	Vegetables	3	Vegetables and vegetable products	A00FJ	Fruiting vegetables	A00HN	Sweet corn and similar-	A0DLP
Shallots and similar-	A0DNB	Vegetables	3	Vegetables and vegetable products	A00FJ	Bulb vegetables	A00GX	Shallots and similar-	A0DNB
Turnips and similar-	A0DNG	Vegetables	3	Vegetables and vegetable products	A00FJ	Root and tuber vegetables (excluding starchy- and sugar-)	A00QF	Turnips and similar-	A0DNG
Swedes and similar-	A0DNH	Vegetables	3	Vegetables and vegetable products	A00FJ	Root and tuber vegetables (excluding starchy- and sugar-)	A00QF	Swedes and similar-	A0DNH
Parsnips and similar-	A0DNS	Vegetables	3	Vegetables and vegetable products	A00FJ	Root and tuber vegetables (excluding starchy- and sugar-)	A00QF	Parsnips and similar-	A0DNS
Celeriacs and similar-	A0DNY	Vegetables	3	Vegetables and vegetable products	A00FJ	Root and tuber vegetables (excluding starchy- and sugar-)	A00QF	Celeriacs and similar-	A0DNY
Carrots and similar-	A0DPB	Vegetables	3	Vegetables and vegetable products	A00FJ	Root and tuber vegetables (excluding starchy- and sugar-)	A00QF	Carrots and similar-	A0DPB
Beetroots and similar-	A0DPC	Vegetables	3	Vegetables and vegetable products	A00FJ	Root and tuber vegetables (excluding starchy- and sugar-)	A00QF	Beetroots and similar-	A0DPC
Fungi	A0ETG	Vegetables	3	Vegetables and vegetable products	A00FJ	Fungi, mosses and lichens	A00TC	Fungi	A0ETG
Canned/jarred vegetables	A0ETQ	Vegetables	3	Vegetables and vegetable products	A00FJ	Processed or preserved vegetables and similar	A00ZA	Canned/jarred vegetables	A0ETQ
Salted vegetables	A0ETR	Vegetables	3	Vegetables and vegetable products	A00FJ	Processed or preserved vegetables and similar	A00ZA	Salted vegetables	A0ETR
Vegetable puree or paste	A0F3F	Vegetables	3	Vegetables and vegetable products	A00FJ	Processed or preserved vegetables and similar	A00ZA	Vegetable puree or paste	A0F3F
Fruit and fruit products	A01BS	Fruit	3	Fruit and fruit products	A01BS	Fruit and fruit products	A01BS	Fruit and fruit products	A01BS
Citrus fruits	A01BT	Fruit	3	Fruit and fruit products	A01BS	Fruit used as fruit	A04RK	Citrus fruits	A01BT
Pome fruits	A01DG	Fruit	3	Fruit and fruit products	A01BS	Fruit used as fruit	A04RK	Pome fruits	A01DG
Berries and small fruits	A01DT	Fruit	3	Fruit and fruit products	A01BS	Fruit used as fruit	A04RK	Berries and small fruits	A01DT
Stone fruits	A01GE	Fruit	3	Fruit and fruit products	A01BS	Fruit used as fruit	A04RK	Stone fruits	A01GE
Miscellaneous fruits (generic)	A01HD	Fruit	3	Fruit and fruit products	A01BS	Fruit used as fruit	A04RK	Miscellaneous fruits (generic)	A01HD
Miscellaneous fruits with edible peel	A01HE	Fruit	3	Fruit and fruit products	A01BS	Fruit used as fruit	A04RK	Miscellaneous fruits with edible peel	A01HE
Miscellaneous fruits with inedible peel, small	A01JS	Fruit	3	Fruit and fruit products	A01BS	Fruit used as fruit	A04RK	Miscellaneous fruits with inedible peel, small	A01JS
Miscellaneous fruits with inedible peel, large	A01LA	Fruit	3	Fruit and fruit products	A01BS	Fruit used as fruit	A04RK	Miscellaneous fruits with inedible peel, large	A01LA
Dried fruit	A01MA	Fruit	3	Fruit and fruit products	A01BS	Processed fruit products	A01ML	Dried fruit	A01MA
Other processed fruit products (excluding beverages)	A01QD	Fruit	3	Fruit and fruit products	A01BS	Processed fruit products	A01ML	Other processed fruit products (excluding beverages)	A01QD
Fruit / vegetable spreads and similar	A04MN	Fruit	3	Fruit and fruit products	A01BS	Processed fruit products	A01ML	Fruit / vegetable spreads and similar	A04MN
Fruit nectars (min. 25-50% fruit as defined in EU legislation)	A03BB	Fruit and vegetable juices	3	Fruit and vegetable juices and nectars (including concentrates)	A039K	Fruit / vegetable juices and nectars	A0BX9	Fruit nectars (min. 25-50% fruit as defined in EU legislation)	A03BB
Vegetable juices	A04PQ	Fruit and vegetable juices	3	Fruit and vegetable juices and nectars (including concentrates)	A039K	Fruit / vegetable juices and nectars	A0BX9	Vegetable juices	A04PQ
Other (mixed) fruit and vegetable juices or nectars	A04PS	Fruit and vegetable juices	3	Fruit and vegetable juices and nectars (including concentrates)	A039K	Fruit / vegetable juices and nectars	A0BX9	Other (mixed) fruit and vegetable juices or nectars	A04PS
Fruit / vegetable juices and nectars	A0BX9	Fruit and vegetable juices	3	Fruit and vegetable juices and nectars (including concentrates)	A039K	Fruit / vegetable juices and nectars	A0BX9	Fruit / vegetable juices and nectars	A0BX9
Fruit juices (100% from named source)	A0BY4	Fruit and vegetable juices	3	Fruit and vegetable juices and nectars (including concentrates)	A039K	Fruit / vegetable juices and nectars	A0BX9	Fruit juices (100% from named source)	A0BY4
Liquid extract of plant origin	A0EVA	Fruit and vegetable juices	3	Fruit and vegetable juices and nectars (including concentrates)	A039K	Extracts of plant origin	A0ETY	Liquid extract of plant origin	A0EVA
Vegetable fats and oils, edible	A036N	Vegetable fats and oils	3	Animal and vegetable fats and oils and primary derivatives thereof	A036M	Animal and vegetable fats/oils	A0F3D	Vegetable fats and oils, edible	A036N
Legumes fresh seeds (beans, peas etc.)	A011Y	Legumes	3	Legumes, nuts, oilseeds and spices	A011X	Legumes	A04RG	Legumes fresh seeds (beans, peas etc.)	A011Y
Pulses (dried legume seeds)	A012R	Legumes	3	Legumes, nuts, oilseeds and spices	A011X	Legumes	A04RG	Pulses (dried legume seeds)	A012R
Canned or jarred legumes	A01AZ	Legumes	3	Legumes, nuts, oilseeds and spices	A011X	Processed legumes, nuts, oilseeds and spices	A01AY	Canned or jarred legumes	A01AZ
Tree nuts	A014C	Nuts and seeds	3	Legumes, nuts, oilseeds and spices	A011X	Nuts, oilseeds and oilfruits	A04RH	Tree nuts	A014C
Oilseeds	A015F	Nuts and seeds	3	Legumes, nuts, oilseeds and spices	A011X	Nuts, oilseeds and oilfruits	A04RH	Oilseeds	A015F
Primary derivatives from nuts and similar seeds	A01BJ	Nuts and seeds	3	Legumes, nuts, oilseeds and spices	A011X	Processed legumes, nuts, oilseeds and spices	A01AY	Primary derivatives from nuts and similar seeds	A01BJ
Potatoes and similar-	A0DPP	Potatoes	3	Starchy roots or tubers and products thereof, sugar plants	A00ZR	Starchy roots and tubers	A00ZS	Potatoes and similar-	A0DPP
Cereal grains (and cereal-like grains), Whole grain	A000L_WG	Whole grain	3	Grains and grain-based products	A000J	Cereals and cereal primary derivatives, Whole grain	A000K_WG	Cereal grains (and cereal-like grains), Whole grain	A000L_WG
Cereal bran, Whole grain	A002C_WG	Whole grain	3	Grains and grain-based products	A000J	Cereals and cereal primary derivatives, Whole grain	A000K_WG	Cereal bran, Whole grain	A002C_WG
Rusk, Whole grain	A006M_WG	Whole grain	3	Grains and grain-based products	A000J	Bread and similar products, Whole grain	A004V_WG	Rusk, Whole grain	A006M_WG
Pasta and similar products, Whole grain	A007D_WG	Whole grain	3	Grains and grain-based products	A000J	Pasta, doughs and similar products, Whole grain	A04QT_WG	Pasta and similar products, Whole grain	A007D_WG
Biscuits, Whole grain	A009V_WG	Whole grain	3	Grains and grain-based products	A000J	Fine bakery wares, Whole grain	A009T_WG	Biscuits, Whole grain	A009V_WG
Cereal and cereal-like flours, Whole grain	A04KS_WG	Whole grain	3	Grains and grain-based products	A000J	Cereals and cereal primary derivatives, Whole grain	A000K_WG	Cereal and cereal-like flours, Whole grain	A04KS_WG
Processed and mixed breakfast cereals, Whole grain	A04LK_WG	Whole grain	3	Grains and grain-based products	A000J	Breakfast cereals, Whole grain	A00CV_WG	Processed and mixed breakfast cereals, Whole grain	A04LK_WG
Leavened bread and similar, Whole grain	A0BY0_WG	Whole grain	3	Grains and grain-based products	A000J	Bread and similar products, Whole grain	A004V_WG	Leavened bread and similar, Whole grain	A0BY0_WG
Groats, Whole grain	A0BY1_WG	Whole grain	3	Grains and grain-based products	A000J	Cereals and cereal primary derivatives, Whole grain	A000K_WG	Groats, Whole grain	A0BY1_WG
Crisp bread, Whole grain	A0CHT_WG	Whole grain	3	Grains and grain-based products	A000J	Bread and similar products, Whole grain	A004V_WG	Crisp bread, Whole grain	A0CHT_WG
Cereal germ, Whole grain	A0ETN_WG	Whole grain	3	Grains and grain-based products	A000J	Cereals and cereal primary derivatives, Whole grain	A000K_WG	Cereal germ, Whole grain	A0ETN_WG
Cereal grains (and cereal-like grains), Refined grain	A000L_RG	Refined grain	3	Grains and grain-based products	A000J	Cereals and cereal primary derivatives, Refined grain	A000K_RG	Cereal grains (and cereal-like grains), Refined grain	A000L_RG
Crackers and breadsticks, Refined grain	A005Y_RG	Refined grain	3	Grains and grain-based products	A000J	Bread and similar products, Refined grain	A004V_RG	Crackers and breadsticks, Refined grain	A005Y_RG
Rusk, Refined grain	A006M_RG	Refined grain	3	Grains and grain-based products	A000J	Bread and similar products, Refined grain	A004V_RG	Rusk, Refined grain	A006M_RG
Additional bread products, Refined grain	A006Z_RG	Refined grain	3	Grains and grain-based products	A000J	Bread and similar products, Refined grain	A004V_RG	Additional bread products, Refined grain	A006Z_RG
Pasta and similar products, Refined grain	A007D_RG	Refined grain	3	Grains and grain-based products	A000J	Pasta, doughs and similar products, Refined grain	A04QT_RG	Pasta and similar products, Refined grain	A007D_RG
Raw doughs and pre-mixes, Refined grain	A008G_RG	Refined grain	3	Grains and grain-based products	A000J	Pasta, doughs and similar products, Refined grain	A04QT_RG	Raw doughs and pre-mixes, Refined grain	A008G_RG
Fine bakery wares, Refined grain	A009T_RG	Refined grain	3	Grains and grain-based products	A000J	Fine bakery wares, Refined grain	A009T_RG	Fine bakery wares, Refined grain	A009T_RG
Biscuits, Refined grain	A009V_RG	Refined grain	3	Grains and grain-based products	A000J	Fine bakery wares, Refined grain	A009T_RG	Biscuits, Refined grain	A009V_RG
Choux pastry, Refined grain	A00AG_RG	Refined grain	3	Grains and grain-based products	A000J	Fine bakery wares, Refined grain	A009T_RG	Choux pastry, Refined grain	A00AG_RG
Cakes, Refined grain	A00AN_RG	Refined grain	3	Grains and grain-based products	A000J	Fine bakery wares, Refined grain	A009T_RG	Cakes, Refined grain	A00AN_RG
Yeast leavened pastry, Refined grain	A00BK_RG	Refined grain	3	Grains and grain-based products	A000J	Fine bakery wares, Refined grain	A009T_RG	Yeast leavened pastry, Refined grain	A00BK_RG
Shortcrust (pies -tarts), Refined grain	A00BV_RG	Refined grain	3	Grains and grain-based products	A000J	Fine bakery wares, Refined grain	A009T_RG	Shortcrust (pies -tarts), Refined grain	A00BV_RG
Pastry based on laminated dough, Refined grain	A00CC_RG	Refined grain	3	Grains and grain-based products	A000J	Fine bakery wares, Refined grain	A009T_RG	Pastry based on laminated dough, Refined grain	A00CC_RG
Various pastry, Refined grain	A00CJ_RG	Refined grain	3	Grains and grain-based products	A000J	Fine bakery wares, Refined grain	A009T_RG	Various pastry, Refined grain	A00CJ_RG
Muesli and similar mixed breakfast cereals, Refined grain	A00EJ_RG	Refined grain	3	Grains and grain-based products	A000J	Breakfast cereals, Refined grain	A00CV_RG	Muesli and similar mixed breakfast cereals, Refined grain	A00EJ_RG
Cereal bars, Refined grain	A00EY_RG	Refined grain	3	Grains and grain-based products	A000J	Breakfast cereals, Refined grain	A00CV_RG	Cereal bars, Refined grain	A00EY_RG
Cereal and cereal-like flours, Refined grain	A04KS_RG	Refined grain	3	Grains and grain-based products	A000J	Cereals and cereal primary derivatives, Refined grain	A000K_RG	Cereal and cereal-like flours, Refined grain	A04KS_RG
Unleavened or flat bread and similar, Refined grain	A04KZ_RG	Refined grain	3	Grains and grain-based products	A000J	Bread and similar products, Refined grain	A004V_RG	Unleavened or flat bread and similar, Refined grain	A04KZ_RG
Breakfast cereals, plain, Refined grain	A04LH_RG	Refined grain	3	Grains and grain-based products	A000J	Breakfast cereals, Refined grain	A00CV_RG	Breakfast cereals, plain, Refined grain	A04LH_RG
Processed and mixed breakfast cereals, Refined grain	A04LK_RG	Refined grain	3	Grains and grain-based products	A000J	Breakfast cereals, Refined grain	A00CV_RG	Processed and mixed breakfast cereals, Refined grain	A04LK_RG
Leavened bread and similar, Refined grain	A0BY0_RG	Refined grain	3	Grains and grain-based products	A000J	Bread and similar products, Refined grain	A004V_RG	Leavened bread and similar, Refined grain	A0BY0_RG
Groats, Refined grain	A0BY1_RG	Refined grain	3	Grains and grain-based products	A000J	Cereals and cereal primary derivatives, Refined grain	A000K_RG	Groats, Refined grain	A0BY1_RG
Crisp bread, Refined grain	A0CHT_RG	Refined grain	3	Grains and grain-based products	A000J	Bread and similar products, Refined grain	A004V_RG	Crisp bread, Refined grain	A0CHT_RG
Bread alternative, Refined grain	A0ERB_RG	Refined grain	3	Grains and grain-based products	A000J	Bread and similar products, Refined grain	A004V_RG	Bread alternative, Refined grain	A0ERB_RG
Semolina, Refined grain	A0ETL_RG	Refined grain	3	Grains and grain-based products	A000J	Cereals and cereal primary derivatives, Refined grain	A000K_RG	Semolina, Refined grain	A0ETL_RG
Milk	A02LT	Milk and dairy products	3	Milk and dairy products	A02LR	Milk, whey and cream	A04NN	Milk	A02LT
Cream and cream products	A02MK	Milk and dairy products	3	Milk and dairy products	A02LR	Milk, whey and cream	A04NN	Cream and cream products	A02MK
Buttermilk	A02MV	Milk and dairy products	3	Milk and dairy products	A02LR	Milk, whey and cream	A04NN	Buttermilk	A02MV
Sour cream products	A02NA	Milk and dairy products	3	Milk and dairy products	A02LR	Fermented milk or cream	A02MZ	Sour cream products	A02NA
Milk and dairy concentrate	A02PE	Milk and dairy products	3	Milk and dairy products	A02LR	Milk and dairy powders and concentrates	A02PD	Milk and dairy concentrate	A02PE
Milk and dairy powders	A02PH	Milk and dairy products	3	Milk and dairy products	A02LR	Milk and dairy powders and concentrates	A02PD	Milk and dairy powders	A02PH
Dairy desserts spoonable	A02PV	Milk and dairy products	3	Milk and dairy products	A02LR	Dairy dessert and similar	A02PT	Dairy desserts spoonable	A02PV
Dairy ice creams and similar	A02PZ	Milk and dairy products	3	Milk and dairy products	A02LR	Dairy dessert and similar	A02PT	Dairy ice creams and similar	A02PZ
Cheese	A02QE	Milk and dairy products	3	Milk and dairy products	A02LR	Cheese	A02QE	Cheese	A02QE
Fresh uncured cheese	A02QF	Milk and dairy products	3	Milk and dairy products	A02LR	Cheese	A02QE	Fresh uncured cheese	A02QF
Brined cheese (feta-type and similar)	A02RA	Milk and dairy products	3	Milk and dairy products	A02LR	Cheese	A02QE	Brined cheese (feta-type and similar)	A02RA
Ripened cheese	A02RG	Milk and dairy products	3	Milk and dairy products	A02LR	Cheese	A02QE	Ripened cheese	A02RG
Processed cheese and spreads	A031A	Milk and dairy products	3	Milk and dairy products	A02LR	Cheese	A02QE	Processed cheese and spreads	A031A
Fermented milk products	A0C69	Milk and dairy products	3	Milk and dairy products	A02LR	Fermented milk or cream	A02MZ	Fermented milk products	A0C69
Whey	A0EZB	Milk and dairy products	3	Milk and dairy products	A02LR	Milk, whey and cream	A04NN	Whey	A0EZB
Whole eggs	A031F	Eggs and egg products	3	Eggs and egg products	A031E	Unprocessed eggs	A04NY	Whole eggs	A031F
Liquid egg products	A031Q	Eggs and egg products	3	Eggs and egg products	A031E	Unprocessed eggs	A04NY	Liquid egg products	A031Q
Egg powder	A031V	Eggs and egg products	3	Eggs and egg products	A031E	Processed eggs	A04NZ	Egg powder	A031V
Hardened egg products	A032A	Eggs and egg products	3	Eggs and egg products	A031E	Processed eggs	A04NZ	Hardened egg products	A032A
Fish (meat)	A026V	Fish and seafood	3	Fish, seafood, amphibians, reptiles and invertebrates	A026T	Fish (meat)	A026V	Fish (meat)	A026V
Freshwater fish	A026X	Fish and seafood	3	Fish, seafood, amphibians, reptiles and invertebrates	A026T	Fish (meat)	A026V	Freshwater fish	A026X
Diadromous fish	A028E	Fish and seafood	3	Fish, seafood, amphibians, reptiles and invertebrates	A026T	Fish (meat)	A026V	Diadromous fish	A028E
Marine fish	A029R	Fish and seafood	3	Fish, seafood, amphibians, reptiles and invertebrates	A026T	Fish (meat)	A026V	Marine fish	A029R
Fish roe	A02EM	Fish and seafood	3	Fish, seafood, amphibians, reptiles and invertebrates	A026T	Fish offal	A02EH	Fish roe	A02EM
Crustaceans	A02FD	Fish and seafood	3	Fish, seafood, amphibians, reptiles and invertebrates	A026T	Crustaceans	A02FD	Crustaceans	A02FD
Freshwater crustaceans	A02FE	Fish and seafood	3	Fish, seafood, amphibians, reptiles and invertebrates	A026T	Crustaceans	A02FD	Freshwater crustaceans	A02FE
Shrimps and prawns	A02FX	Fish and seafood	3	Fish, seafood, amphibians, reptiles and invertebrates	A026T	Crustaceans	A02FD	Shrimps and prawns	A02FX
Molluscs	A02GM	Fish and seafood	3	Fish, seafood, amphibians, reptiles and invertebrates	A026T	Molluscs	A02GM	Molluscs	A02GM
Mussels	A02HF	Fish and seafood	3	Fish, seafood, amphibians, reptiles and invertebrates	A026T	Molluscs	A02GM	Mussels	A02HF
Oysters	A02HG	Fish and seafood	3	Fish, seafood, amphibians, reptiles and invertebrates	A026T	Molluscs	A02GM	Oysters	A02HG
Scallops, pectens	A02HN	Fish and seafood	3	Fish, seafood, amphibians, reptiles and invertebrates	A026T	Molluscs	A02GM	Scallops, pectens	A02HN
Squids, cuttlefishes, octopuses	A02HZ	Fish and seafood	3	Fish, seafood, amphibians, reptiles and invertebrates	A026T	Molluscs	A02GM	Squids, cuttlefishes, octopuses	A02HZ
Processed or preserved fish (including processed offal)	A02KB	Fish and seafood	3	Fish, seafood, amphibians, reptiles and invertebrates	A026T	Fish and seafood processed	A04NL	Processed or preserved fish (including processed offal)	A02KB
Amphibians and Reptiles	A02KQ	Fish and seafood	3	Fish, seafood, amphibians, reptiles and invertebrates	A026T	Amphibians, reptiles, snails, insects	A02KP	Amphibians and Reptiles	A02KQ
Terrestrial invertebrates	A04NM	Fish and seafood	3	Fish, seafood, amphibians, reptiles and invertebrates	A026T	Amphibians, reptiles, snails, insects	A02KP	Terrestrial invertebrates	A04NM
Processed or preserved seafood	A0BZ4	Fish and seafood	3	Fish, seafood, amphibians, reptiles and invertebrates	A026T	Fish and seafood processed	A04NL	Processed or preserved seafood	A0BZ4
Lobsters, spiny-rock lobster	A0F9Z	Fish and seafood	3	Fish, seafood, amphibians, reptiles and invertebrates	A026T	Crustaceans	A02FD	Lobsters, spiny-rock lobster	A0F9Z
Poultry liver	A01XY	Poultry	3	Meat and meat products	A01QR	Animal liver	A01XD	Poultry liver	A01XY
Poultry other slaughtering products	A021Z	Poultry	3	Meat and meat products	A01QR	Animal other slaughtering products	A020P	Poultry other slaughtering products	A021Z
Birds meat	A0EYG	Poultry	3	Meat and meat products	A01QR	Mammals and birds meat	A0EYH	Birds meat	A0EYG
Mammals and birds meat, birds	A0EYH_b	Poultry	3	Meat and meat products	A01QR	Mammals and birds meat	A0EYH	Mammals and birds meat, birds	A0EYH_b
Animal liver	A01XD	Red meat	3	Meat and meat products	A01QR	Animal liver	A01XD	Animal liver	A01XD
Mammals meat	A0EYF	Red meat	3	Meat and meat products	A01QR	Mammals and birds meat	A0EYH	Mammals meat	A0EYF
Mammals and birds meat, mammals	A0EYH_m	Red meat	3	Meat and meat products	A01QR	Mammals and birds meat	A0EYH	Mammals and birds meat, mammals	A0EYH_m
Marinated meat	A0EYQ	Red meat	3	Meat and meat products	A01QR	Marinated meat	A0EYQ	Marinated meat	A0EYQ
Mammals liver	A0F3J	Red meat	3	Meat and meat products	A01QR	Animal liver	A01XD	Mammals liver	A0F3J
Mammals kidney	A0F3K	Red meat	3	Meat and meat products	A01QR	Animal kidney	A01YG	Mammals kidney	A0F3K
Mammals edible offal, non-muscle, other than liver and kidney	A0F3L	Red meat	3	Meat and meat products	A01QR	Animal edible offal, non-muscle, other than liver and kidney	A01ZK	Mammals edible offal, non-muscle, other than liver and kidney	A0F3L
Mammals other slaughtering products	A0F3M	Red meat	3	Meat and meat products	A01QR	Animal other slaughtering products	A020P	Mammals other slaughtering products	A0F3M
Raw cured (or seasoned) meat	A022R	Processed meat	3	Meat and meat products	A01QR	Processed whole meat products	A04ND	Raw cured (or seasoned) meat	A022R
Cooked cured (or seasoned) meat	A023G	Processed meat	3	Meat and meat products	A01QR	Processed whole meat products	A04ND	Cooked cured (or seasoned) meat	A023G
Canned meat	A024C	Processed meat	3	Meat and meat products	A01QR	Canned-tinned meat	A024B	Canned meat	A024C
Sausages	A024F	Processed meat	3	Meat and meat products	A01QR	Sausages	A024F	Sausages	A024F
Fresh raw sausages	A024G	Processed meat	3	Meat and meat products	A01QR	Sausages	A024F	Fresh raw sausages	A024G
Meat specialties	A026J	Processed meat	3	Meat and meat products	A01QR	Meat specialties	A026J	Meat specialties	A026J
Meat based spreadable-textured specialities	A026K	Processed meat	3	Meat and meat products	A01QR	Meat specialties	A026J	Meat based spreadable-textured specialities	A026K
Liver based spreadable-textured specialities	A026M	Processed meat	3	Meat and meat products	A01QR	Meat specialties	A026J	Liver based spreadable-textured specialities	A026M
Processed whole meat products	A04ND	Processed meat	3	Meat and meat products	A01QR	Processed whole meat products	A04ND	Processed whole meat products	A04ND
Preserved or partly preserved sausages	A0EYP	Processed meat	3	Meat and meat products	A01QR	Sausages	A024F	Preserved or partly preserved sausages	A0EYP
Butter	A039C	Spreadable fats	3	Animal and vegetable fats and oils and primary derivatives thereof	A036M	Fat emulsions and blended fats	A039B	Butter	A039C
Blended fat and oils	A04SD	Spreadable fats	3	Animal and vegetable fats and oils and primary derivatives thereof	A036M	Fat emulsions and blended fats	A039B	Blended fat and oils	A04SD
Margarines and similar	A0F1G	Spreadable fats	3	Animal and vegetable fats and oils and primary derivatives thereof	A036M	Fat emulsions and blended fats	A039B	Margarines and similar	A0F1G
Alcoholic beverages	A03LZ	Alcoholic beverages	3	Alcoholic beverages	A03LZ	Alcoholic beverages	A03LZ	Alcoholic beverages	A03LZ
Beer and beer-like beverage	A03MA	Alcoholic beverages	3	Alcoholic beverages	A03LZ	Beer and beer-like beverage	A03MA	Beer and beer-like beverage	A03MA
Beer	A03MB	Alcoholic beverages	3	Alcoholic beverages	A03LZ	Beer and beer-like beverage	A03MA	Beer	A03MB
Beer-like beverages	A03MN	Alcoholic beverages	3	Alcoholic beverages	A03LZ	Beer and beer-like beverage	A03MA	Beer-like beverages	A03MN
Wine	A03MT	Alcoholic beverages	3	Alcoholic beverages	A03LZ	Wine and wine-like drinks	A03MS	Wine	A03MT
Wine-like drinks	A03NC	Alcoholic beverages	3	Alcoholic beverages	A03LZ	Wine and wine-like drinks	A03MS	Wine-like drinks	A03NC
Dessert wines	A03NF	Alcoholic beverages	3	Alcoholic beverages	A03LZ	Wine and wine-like drinks	A03MS	Dessert wines	A03NF
Liqueurs	A03NS	Alcoholic beverages	3	Alcoholic beverages	A03LZ	Unsweetened spirits and liqueurs	A04QF	Liqueurs	A03NS
Unsweetened spirits	A03PD	Alcoholic beverages	3	Alcoholic beverages	A03LZ	Unsweetened spirits and liqueurs	A04QF	Unsweetened spirits	A03PD
Cocktail drink	A03PN	Alcoholic beverages	3	Alcoholic beverages	A03LZ	Mixed alcoholic drinks	A03PM	Cocktail drink	A03PN
Alcopop and flavoured wine	A03PP	Alcoholic beverages	3	Alcoholic beverages	A03LZ	Mixed alcoholic drinks	A03PM	Alcopop and flavoured wine	A03PP
Other mixed alcoholic drinks	A03PQ	Alcoholic beverages	3	Alcoholic beverages	A03LZ	Mixed alcoholic drinks	A03PM	Other mixed alcoholic drinks	A03PQ
Soft drinks	A03DZ	Softdrinks	3	Water and water-based beverages	A03DJ	Water based beverages	A04PY	Soft drinks	A03DZ
Functional drinks	A03FZ	Softdrinks	3	Water and water-based beverages	A03DJ	Water based beverages	A04PY	Functional drinks	A03FZ
Water based beverages	A04PY	Softdrinks	3	Water and water-based beverages	A03DJ	Water based beverages	A04PY	Water based beverages	A04PY
Sugars (mono- and di-saccharides)	A032G	Sweets	3	Sugar and similar, confectionery and water-based sweet desserts	A032F	Sugar and other sweetening ingredients (excluding intensive sweeteners)	A04PA	Sugars (mono- and di-saccharides)	A032G
Honey	A033J	Sweets	3	Sugar and similar, confectionery and water-based sweet desserts	A032F	Sugar and other sweetening ingredients (excluding intensive sweeteners)	A04PA	Honey	A033J
Syrups (molasses and other syrups)	A033R	Sweets	3	Sugar and similar, confectionery and water-based sweet desserts	A032F	Sugar and other sweetening ingredients (excluding intensive sweeteners)	A04PA	Syrups (molasses and other syrups)	A033R
Chocolate and chocolate products	A034F	Sweets	3	Sugar and similar, confectionery and water-based sweet desserts	A032F	Confectionery including chocolate	A04PE	Chocolate and chocolate products	A034F
Water-based desserts spoonable	A036F	Sweets	3	Sugar and similar, confectionery and water-based sweet desserts	A032F	Water-based sweet desserts	A04PD	Water-based desserts spoonable	A036F
Water-based ice creams	A036J	Sweets	3	Sugar and similar, confectionery and water-based sweet desserts	A032F	Water-based sweet desserts	A04PD	Water-based ice creams	A036J
Confectionery including chocolate	A04PE	Sweets	3	Sugar and similar, confectionery and water-based sweet desserts	A032F	Confectionery including chocolate	A04PE	Confectionery including chocolate	A04PE
Candies (soft and hard)	A0EQQ	Sweets	3	Sugar and similar, confectionery and water-based sweet desserts	A032F	Confectionery including chocolate	A04PE	Candies (soft and hard)	A0EQQ
Sweet bars and other formed sweet masses	A0EQR	Sweets	3	Sugar and similar, confectionery and water-based sweet desserts	A032F	Confectionery including chocolate	A04PE	Sweet bars and other formed sweet masses	A0EQR
Table-top sweeteners formulations	A0F7R	Sweets	3	Sugar and similar, confectionery and water-based sweet desserts	A032F	Table-top sweeteners formulations	A0F7R	Table-top sweeteners formulations	A0F7R
Table-top sweeteners in liquid form	A0F7T	Sweets	3	Sugar and similar, confectionery and water-based sweet desserts	A032F	Table-top sweeteners formulations	A0F7R	Table-top sweeteners in liquid form	A0F7T
Table-top sweeteners in powder form	A0F7V	Sweets	3	Sugar and similar, confectionery and water-based sweet desserts	A032F	Table-top sweeteners formulations	A0F7R	Table-top sweeteners in powder form	A0F7V
Table-top sweeteners in tablets	A0F7X	Sweets	3	Sugar and similar, confectionery and water-based sweet desserts	A032F	Table-top sweeteners formulations	A0F7R	Table-top sweeteners in tablets	A0F7X
Stock cubes or granulate (bouillon base)	A043F	Seasoning and sauces	3	Seasoning, sauces and condiments	A042N	Savoury extracts and sauce ingredients	A0EQE	Stock cubes or granulate (bouillon base)	A043F
Gravy ingredients	A043Q	Seasoning and sauces	3	Seasoning, sauces and condiments	A042N	Savoury extracts and sauce ingredients	A0EQE	Gravy ingredients	A043Q
Savoury sauces	A043V	Seasoning and sauces	3	Seasoning, sauces and condiments	A042N	Condiments (including table-top formats)	A04QN	Savoury sauces	A043V
Vinegar	A044L	Seasoning and sauces	3	Seasoning, sauces and condiments	A042N	Condiments (including table-top formats)	A04QN	Vinegar	A044L
Salad dressing	A045K	Seasoning and sauces	3	Seasoning, sauces and condiments	A042N	Condiments (including table-top formats)	A04QN	Salad dressing	A045K
Dessert sauces/toppings	A046F	Seasoning and sauces	3	Seasoning, sauces and condiments	A042N	Dessert sauces/toppings	A046F	Dessert sauces/toppings	A046F
Fruit sauce	A046G	Seasoning and sauces	3	Seasoning, sauces and condiments	A042N	Dessert sauces/toppings	A046F	Fruit sauce	A046G
Chocolate sauce	A046H	Seasoning and sauces	3	Seasoning, sauces and condiments	A042N	Dessert sauces/toppings	A046F	Chocolate sauce	A046H
Alcoholic sweet sauce	A046K	Seasoning and sauces	3	Seasoning, sauces and condiments	A042N	Dessert sauces/toppings	A046F	Alcoholic sweet sauce	A046K
Seasonings	A04QK	Seasoning and sauces	3	Seasoning, sauces and condiments	A042N	Seasonings and extracts	A04QJ	Seasonings	A04QK
Condiments (including table-top formats)	A04QN	Seasoning and sauces	3	Seasoning, sauces and condiments	A042N	Condiments (including table-top formats)	A04QN	Condiments (including table-top formats)	A04QN
Taste enhancing RPC extracts	A0EZC	Seasoning and sauces	3	Seasoning, sauces and condiments	A042N	Savoury extracts and sauce ingredients	A0EQE	Taste enhancing RPC extracts	A0EZC
Dishes excluding pasta or rice dishes, sandwiches and pizza	A03VC	Composite dishes	3	Composite dishes	A03VA	Dishes, incl. Ready to eat meals (excluding soups and salads)	A03VB	Dishes excluding pasta or rice dishes, sandwiches and pizza	A03VC
Sandwiches, pizza and other stuffed bread-like cereal products	A03YY	Composite dishes	3	Composite dishes	A03VA	Dishes, incl. Ready to eat meals (excluding soups and salads)	A03VB	Sandwiches, pizza and other stuffed bread-like cereal products	A03YY
Pastas and rice (or other cereal) â€“based dishes	A040M	Composite dishes	3	Composite dishes	A03VA	Dishes, incl. Ready to eat meals (excluding soups and salads)	A03VB	Pastas and rice (or other cereal) â€“based dishes	A040M
Soups (ready-to-eat)	A041L	Composite dishes	3	Composite dishes	A03VA	Soups and salads	A041K	Soups (ready-to-eat)	A041L
Salads	A042B	Composite dishes	3	Composite dishes	A03VA	Soups and salads	A041K	Salads	A042B
Other desserts spoonable	A04NS	Composite dishes	3	Composite dishes	A03VA	Spoonable desserts and ice creams (generic)	A0C68	Other desserts spoonable	A04NS
Chips, crisps, fries and dough-based analogues	A0EQY	Composite dishes	3	Composite dishes	A03VA	Fried or extruded cereal, seed or root-based products	A0EZX	Chips, crisps, fries and dough-based analogues	A0EQY
Tropical root and tuber vegetables	A00ZY	Others	3	Starchy roots or tubers and products thereof, sugar plants	A00ZR	Starchy roots and tubers	A00ZS	Tropical root and tuber vegetables	A00ZY
Spices	A016S	Others	3	Legumes, nuts, oilseeds and spices	A011X	Spices	A016S	Spices	A016S
Dried herbs	A016T	Others	3	Legumes, nuts, oilseeds and spices	A011X	Spices	A016S	Dried herbs	A016T
Fruit spices	A018Q	Others	3	Legumes, nuts, oilseeds and spices	A011X	Spices	A016S	Fruit spices	A018Q
Root and rhizome spices	A019Z	Others	3	Legumes, nuts, oilseeds and spices	A011X	Spices	A016S	Root and rhizome spices	A019Z
Bud spices	A01AK	Others	3	Legumes, nuts, oilseeds and spices	A011X	Spices	A016S	Bud spices	A01AK
Animal kidney	A01YG	Others	3	Meat and meat products	A01QR	Animal kidney	A01YG	Animal kidney	A01YG
Animal edible offal, non-muscle, other than liver and kidney	A01ZK	Others	3	Meat and meat products	A01QR	Animal edible offal, non-muscle, other than liver and kidney	A01ZK	Animal edible offal, non-muscle, other than liver and kidney	A01ZK
Animal fats and oils (processed fat from animal tissue)	A037T	Others	3	Animal and vegetable fats and oils and primary derivatives thereof	A036M	Animal and vegetable fats/oils	A0F3D	Animal fats and oils (processed fat from animal tissue)	A037T
Dairy fats	A038R	Others	3	Animal and vegetable fats and oils and primary derivatives thereof	A036M	Animal and vegetable fats/oils	A0F3D	Dairy fats	A038R
Food for weight reduction	A03RS	Others	3	Products for non-standard diets, food imitates and food supplements	A03RQ	Food for particular diets	A03RR	Food for weight reduction	A03RS
Food for sporting people	A03RX	Others	3	Products for non-standard diets, food imitates and food supplements	A03RQ	Food for particular diets	A03RR	Food for sporting people	A03RX
Meat imitates	A03TE	Others	3	Products for non-standard diets, food imitates and food supplements	A03RQ	Meat and dairy imitates	A03TD	Meat imitates	A03TE
Mammals or birds dried meat	A04MP	Others	3	Meat and meat products	A01QR	Animal meat dried	A022L	Mammals or birds dried meat	A04MP
Dairy imitates	A0BXC	Others	3	Products for non-standard diets, food imitates and food supplements	A03RQ	Meat and dairy imitates	A03TD	Dairy imitates	A0BXC
Stalks/canes/trunk sap or similar for sugar	A0ESQ	Others	3	Starchy roots or tubers and products thereof, sugar plants	A00ZR	Sugar plants	A010R	Stalks/canes/trunk sap or similar for sugar	A0ESQ
Animal and vegetable fats/oils	A0F3D	Others	3	Animal and vegetable fats and oils and primary derivatives thereof	A036M	Animal and vegetable fats/oils	A0F3D	Animal and vegetable fats/oils	A0F3D
Canned starchy root products	A16FM	Others	3	Starchy roots or tubers and products thereof, sugar plants	A00ZR	Starchy root and tuber products	A011B	Canned starchy root products	A16FM
Dried starchy roots and tuber products	A16RD	Others	3	Starchy roots or tubers and products thereof, sugar plants	A00ZR	Starchy root and tuber products	A011B	Dried starchy roots and tuber products	A16RD
