# Supplementary material for: A methodological framework for deriving the German food-based dietary guidelines 2024: Food groups, nutrient goals, and objective functions
Source: PLoS One. 2025 Mar 12;20(3):e0313347. doi: 10.1371/journal.pone.0313347 (PMC11903038; doi:10.1371/journal.pone.0313347)
Supplement: S4 Table — (XLSX) [file pone.0313347.s004.xlsx]

## Sheet: S4 Acceptability limits L1
S4 Table: Acceptability constraints on level 1.
Code	FoodEx2 level 1 food group name	minimum bound (g/d)	maximum bound (g/d)
A000J	Grains and grain-based products	75	454.9
A00FJ	Vegetables and vegetable products	0	263.396
A00ZR	Starchy roots or tubers and products thereof, sugar plants	0	141
A011X	Legumes, nuts, oilseeds and spices	0	54.05
A01BS	Fruit and fruit products	0	477.1
A01QR	Meat and meat products	0	291.5
A026T	Fish, seafood, amphibians, reptiles and invertebrates	0	99.5
A02LR	Milk and dairy products	6.5	557.45
A031E	Eggs and egg products	0	60
A032F	Sugar and similar, confectionery and water-based sweet desserts	0	90
A036M	Animal and vegetable fats and oils and primary derivatives thereof	0.55	62.8293
A039K	Fruit and vegetable juices and nectars (including concentrates)	0	1000
A03DJ	Water and water-based beverages	0	2683.83
A03GG	Coffee, cocoa, tea and infusions	0	1811.23
A03LZ	Alcoholic beverages	0	1092.64
A03RQ	Products for non-standard diets, food imitates and food supplements	0	0
A03VA	Composite dishes	0	386.21
A042N	Seasoning, sauces and condiments	0	122.5
