# Supplementary material for: A methodological framework for deriving the German food-based dietary guidelines 2024: Food groups, nutrient goals, and objective functions
Source: PLoS One. 2025 Mar 12;20(3):e0313347. doi: 10.1371/journal.pone.0313347 (PMC11903038; doi:10.1371/journal.pone.0313347)
Supplement: S5 Table — (XLSX) [file pone.0313347.s005.xlsx]

## Sheet: S5 Weighting population
S5 Table: Share of population sub-groups used to calculate mean DRVs for adults aged 18-64.
D-A-CH-DRV-Population group				share (%) of group "adults"
Population	sex	age (years) lower bound	age (years) upper bound
Adults	m	18	24	5.62844
Adults	f	18	24	5.14905
Adults	m	25	50	27.5563
Adults	f	25	50	26.4416
Adults	m	51	64	17.5719
Adults	f	51	64	17.6429
https://service.destatis.de/bevoelkerungspyramide/
Data from 2019
