# Supplementary material for: A methodological framework for deriving the German food-based dietary guidelines 2024: Food groups, nutrient goals, and objective functions
Source: PLoS One. 2025 Mar 12;20(3):e0313347. doi: 10.1371/journal.pone.0313347 (PMC11903038; doi:10.1371/journal.pone.0313347)
Supplement: S6 Table — (XLSX) [file pone.0313347.s006.xlsx]

## Sheet: S6 Optimization results
S6 Table: Optimization results for all analyses including food group quantities for the FBDG food groups, deviation indicators, and energy and nutrient contents.
		allNUT-DRV models (level 3 n=255)				modNUT-DRV models (level 3 n=255)				modNUT-AR models (level 3 n=255)				Models with different FoodEx2 levels applied as decision variables, with no nutrient goals applied
FBDG_GROUP	Observed quantity	linear-relative	linear-absolute	squared-relative	squared-absolute	linear-relative	linear-absolute	squared-relative	squared-absolute	linear-relative	linear-absolute	squared-relative	squared-absolute	Level3 (n=255)	Level4 (n=593)	Level5 (n=857)	Level6 (n=926)	Level7 (n=927)
Drinking water (g/d)	1002.87	2680.41	1002.87	2680.88	1004.9	2671.06	1002.87	2680.79	1003.56	2607.06	1002.87	1647.85	1002.89	1002.87	1002.87	1002.87	1002.87	1002.87
Coffee and tea (g/d)	748.527	1811.23	787.581	1811.23	767.631	1041.62	773.395	1272.43	748.685	314.379	748.475	763.738	749.099	748.527	748.527	748.527	748.527	748.527
Vegetables (g/d)	91.3962	226.034	129.857	263.396	236.917	107.923	119.866	214.352	228.987	263.396	129.857	200.176	146.58	91.3962	91.3962	91.3962	91.3962	91.3962
Fruit (g/d)	153.781	463.938	137.022	370.787	140.935	153.781	137.022	286.049	141.856	463.938	137.022	430.591	139.274	153.781	153.781	153.781	153.781	153.781
Fruit and vegetable juices (g/d)	226.356	37.5812	124.582	28.4397	186.345	196.104	127.791	175.777	186.857	151.235	142.707	254.353	187.971	226.356	226.356	226.356	226.356	226.356
Vegetable fats and oils (g/d)	2.76668	12.2265	8.95194	7.07111	8.84637	7.64313	5.3471	7.71351	11.4624	10.0971	12.9776	6.89377	11.3799	2.76668	2.76668	2.76668	2.76668	2.76668
Legumes (g/d)	4.91665	4.91665	4.91665	7.75336	12.4848	42.0898	4.91665	15.1869	13.9522	4.91665	13.0825	8.69962	13.8417	4.91665	4.91665	4.91665	4.91665	4.91665
Nuts and seeds (g/d)	4.64667	8.96984	22.3044	15.1381	12.5357	11.9066	26.0432	12.5561	12.7045	4.64667	4.64667	9.4608	3.88799	4.64667	4.64667	4.64667	4.64667	4.64667
Potatoes (g/d)	36.4898	133.846	36.4898	89.8491	36.5859	140.892	36.4898	122.439	37.4339	140.892	36.4898	110.627	37.7246	36.4898	36.5042	36.5042	36.5042	36.5042
Whole grain (g/d)	12.4392	12.4392	21.065	21.2764	36.6697	22.9524	55.8263	42.3313	43.648	18.2895	12.1933	24.9912	53.7033	12.4392	12.4392	12.4392	12.4392	12.4392
Refined grain (g/d)	221.579	223.67	167.313	232.284	170.809	234.998	167.313	216.157	184.896	215.255	181.4	225.457	189.273	221.579	221.579	221.579	221.579	221.579
Milk and dairy products (g/d)	196.293	303.144	173.164	402.071	129.52	151.94	171.969	79.7496	129.644	135.228	148.389	65.8649	121.469	196.293	196.293	196.293	196.293	196.293
Eggs and egg products (g/d)	11.6075	36.4814	11.6075	35.6856	13.1826	38.9561	11.6075	31.0498	11.7927	11.6075	11.6075	14.8761	11.7371	11.6075	11.6075	11.6075	11.6075	11.6075
Fish and seafood (g/d)	15.1557	65.1453	67.574	66.8647	98.7677	15.1557	15.8647	15.3135	59.3621	15.1557	15.1557	20.4361	43.3393	15.1557	15.1559	15.1559	15.1559	15.1559
Poultry (g/d)	19.5907	19.5907	19.5907	20.4765	18.6492	19.5907	19.5907	28.5511	18.9505	19.5907	19.5907	26.8566	22.1796	19.5907	19.5907	19.5907	19.5907	19.5907
Red meat (g/d)	41.6496	5.07421	41.6496	4.68292	31.0429	37.4504	41.6496	35.7369	30.6156	41.6496	41.6496	37.5507	34.7056	41.6496	41.6496	41.6496	41.6496	41.6496
Processed meat (g/d)	52.4403	30.6707	10.4126	17.802	27.3272	29.6896	10.4126	28.0311	24.9237	36.8692	47.4952	29.5575	34.7476	52.4403	52.4403	52.4403	52.4403	52.4403
Spreadable fats (g/d)	19.6972	0.915242	0	6.72118	-8.02792e-16	0	0	8.56126e-15	4.42319e-15	0.915242	0	4.03327	2.35499e-15	19.6972	19.6972	19.6972	19.6972	19.6972
Alcoholic beverages (g/d)	245.352	76.6599	245.352	162.016	213.332	76.6599	228.78	124.444	216.43	76.6599	228.629	55.4003	216.876	245.352	245.352	245.352	245.352	245.352
Softdrinks (g/d)	143.922	3.41977	143.922	2.95346	130.797	3.41977	143.922	3.04184	131.049	3.41977	143.922	3.22575	131.01	143.922	143.922	143.922	143.922	143.922
Sweets (g/d)	23.0027	7.54983	2.88466e-12	1.40018	0.0001	7.54983	0	2.86927	0.0001	12.7137	0	6.71361	0.0001	23.0027	23.0027	23.0027	23.0027	23.0027
Seasoning and sauces (g/d)	36.3459	31.9368	7.117	30.8682	15.7607	7.3958	7.1145	18.7338	14.5894	31.9368	7.1174	31.9368	16.8183	36.3459	36.3459	36.3459	36.3459	36.3459
Composite dishes (g/d)	121.684	106.923	104.771	105.578	100.284	106.923	106.923	106.393	102.148	106.923	106.923	106.831	102.203	121.684	121.684	121.684	121.684	121.684
Others (g/d)	4.04971	1.15678	0.883769	1.36999	10.2827	1.15678	0.889113	1.33347	11.035	1.15678	42.7079	1.32885	15.5243	4.04971	4.03508	4.03508	4.03508	4.03508
Quantity total (g/d)	3436.56	6303.93	3268.99	6386.59	3403.61	5126.86	3215.6	5521.03	3364.59	4687.93	3234.9	4087.45	3286.24	3436.56	3436.56	3436.56	3436.56	3436.56
Discretionary foods (En%)	22	13	16	13	16	12	16	13	16	14	23	13	18	22	22	22	22	22
DEVIATION INDICATORS
Result of F (Output objective function)	na	0.352952	0.143447	-3.21296e-10	-4.97851e-07	0.227775	0.135128	-1.33653e-09	-4.9815e-07	0.160033	0.124293	-1.61187e-09	-4.98349e-07
Absolute sum of changes in food items (g/day)	na	5158.45	492.97	5467.93	729.48	2784.39	464.39	3412.72	673.03	3190.55	427.17	2003.1	576.07
Sum of relative changes in food items (%)	na	8930.12	314696	12929.4	5.29455e+06	5737.65	246123	8950.04	5.20743e+06	4010.3	965257	6135.66	3.89517e+06
No. of items that increased in the opt. diet	na	14	8	90	108	11	7	81	116	8	6	70	114
No. of items that decreased in the opt. diet	na	16	11	55	34	15	13	68	31	16	13	74	37
No. of items that disappeared in the opt. diet	na	19	54	25	106	20	58	18	101	13	55	11	96
No. of items that did not change in the opt. diet	na	206	182	85	7	209	177	88	7	218	181	100	8
No. of level 1 groups that reached maximum acceptability constraints	na	2	0	3	0	2	0	1	0	2	0	0	0
ENERGY AND NUTRIENTS
No. of binding nutrients	na	11	7	8	8	10	8	8	6	7	7	7	7
Energy (kilocalories/d)	2309.5	2029.4	2029.4	2029.4	2029.4	2029.4	2029.4	2029.4	2029.4	2029.4	2029.4	2029.4	2029.4
Fat (% of energy)	38.6	30	30	30	30	29.4	30.3	29.2	30.3	28.8	29.6	28.8	30.2
Saturated fatty acids (% of energy)	17.2	10	10	10	10	10	10	10	10	10	10	10	10
Monounsaturated fatty acids (% of energy)	13	10	10	10	10	10	10	10	10	10	10.1	10	10
Polyunsaturated fatty acids (% of energy)	5.7	8	7.6	7.8	7.3	7	8	7	7.6	7	7	7	7.4
Octadecadienoic acid/linoleic acid (% of energy)	4.8	6.7	6.3	6.6	6	6	6.9	6	6.3	6	6	5.9	6.3
Octadecatrienoic acid/linolenic acid (% of energy)	0.7	0.8	0.9	0.8	0.9	0.8	0.9	0.7	0.9	0.7	0.8	0.8	0.8
EPA plus DHA (mg/d)	288.8	674.2	582.2	704.7	650.7	274.2	250	283	442.2	333.8	258	361.9	446.1
Cholesterol (mg/d)	317.9	300	219	300	290.4	300	192.3	271.6	248.8	217.8	210.3	216.8	240.2
Protein (g/d)	77.8	75.9	88.3	80.5	89.1	81.7	83.2	76.7	82.4	66.6	77.7	69.8	79.9
Carbohydrates (% of energy)	43.4	52	47.3	50.9	47.9	51.5	48.7	51.2	48.9	54.8	50.5	54.7	49.5
Free Sugars (% of energy)	15.1	9.5	10	10	10	10	10	8.4	10	10	10	10	10
Fibres (g/d)	18	30	30	30	30	30	30	30	30	30	30	30	30
Alcohol (ethanol) (g/d)	12.2	5.5	12	6	9.7	5.6	10	9.5	9.9	5.6	10	4.1	9.9
Vitamin A (µg Retinol activity equivalent/d)	1533.9	1143.5	1168.3	1236.9	1085.1	1025.3	1012.7	1255	1035	1196.2	1535.7	1103.5	1236.6
Vitamin D (µg/d)	2.6	5	4.3	4.7	4.6	2.4	1.8	2.3	3.2	1.7	1.6	2.1	2.9
Vitamin E (mg/d)	12.7	19.6	17.1	18.5	18.8	16.3	16.9	17.7	18.7	20	15.7	17.7	18.1
Vitamin K (as phylloquinone) (µg/d)	83.1	105	141.5	115.5	228	81.7	123.2	113.7	231.9	104.4	137.6	108.1	132.7
Thiamin (mg/d)	1.7	1.8	1.6	1.8	1.8	2	1.7	2	1.7	1.8	1.6	1.9	1.8
Riboflavin (mg/d)	2	1.8	2	2	2.1	1.9	2	2	1.9	1.5	1.8	1.7	1.8
Niacin (mg/d)	36.923	35.7695	49.8209	36.5679	48.3334	38.2792	44.7615	40.2462	41.0034	33.6782	38.1811	36.6562	41.2429
Pantothenic acid (mg/d)	5.9	6.4	7.1	6.7	7	6.4	5.8	6.8	6.2	5.9	6.3	6	6.3
Vitamin B6 (mg/d)	2	2.3	2.4	2.3	2.5	2.3	2.1	2.5	2.3	2.5	2.5	2.4	2.3
Biotin (µg/d)	69.7	86.2	61.4	83.3	63.6	74.5	62.9	79.1	61.7	78.2	53.1	77.4	62.7
Folate (µg/d)	278.3	376.8	474.4	427.5	475.1	348.7	439	377.3	440	330.5	438.8	343.6	400.9
Cobalamin (Vitamin B12) (µg/d)	6.5	5.5	5.8	5.6	6.9	5.2	4.6	5.2	5.6	4.5	5.2	4.6	5.8
Vitamin C (mg/d)	127.6	210.4	175.4	209.9	188.8	135.7	154.4	198.3	184.5	236.7	188.7	214.8	145.1
Sodium (mg/d)	2507.4	2400	1795	2400	2195.9	2400	1813.3	2400	2211.2	2214.6	2067.6	2331.2	2127.1
Chloride (mg/d)	3873.3	4539	2975.2	4573.4	3382.5	4036.2	3039.8	4031.7	3417.6	3620.3	3590.4	3840.5	3326.3
Potassium (mg/d)	3190.5	4000	5851.7	4138.8	5690.7	4000	4548.8	4276.4	4239.5	4000	4000	4000	4000
Calcium (mg/d)	1014.6	1000	1000	1155	1000	1000	1000	1000	1000	740.9	776.3	741	828.2
Phosphorus (mg/d)	1374.6	1311.8	1717.5	1444.4	1697.3	1444.6	1629.9	1399.6	1555.4	1092.7	1390	1200.4	1535.6
Magnesium (mg/d)	359.8	425.5	581.6	460.5	570.8	489.7	545.5	503.5	483.9	381.7	399	404.4	476.1
Iron (mg/d)	11.3	13.1	14.5	13.2	16.7	15	15	15	15.1	12.5	12.7	13	14.9
Iodine (µg/d)	106	193	193	193	193	111.3	106.5	118.4	139.1	87.9	99.7	94.2	117.8
Fluoride (mg/d)	1.1	3.5	3.5	3.5	3.5	1.9	1.1	2	1.4	1.5	1	1.4	1.5
Zinc (middle Phytate intake) (mg/d)	11.3	11	12.5	12.1	14.6	12.3	12.1	12.1	13.4	9.9	11.3	10.4	13
Copper (mg/d)	1.7	2	2.2	2.2	2.7	2.3	2.2	2.4	2.4	1.9	1.9	2.1	2.2
Manganese (mg/d)	5.1	9.9	24.7	11.2	25.2	7.1	7.4	8.1	9.4	5.5	5.5	6.4	11
Water (ml/d)	2945.9	5802.5	2792.2	5894.3	2924	4622.7	2741.8	5022.6	2889.9	4184.5	2761.5	3590.3	2812.4
